# Supplementary material for: Combining accurate tumor genome simulation with crowdsourcing to benchmark somatic structural variant detection
Source: Genome Biol. 2018 Nov 6;19:188. doi: 10.1186/s13059-018-1539-5 (PMC6219177; doi:10.1186/s13059-018-1539-5)
Supplement: Supplementary file 2 — Table S1. Challenge participation. (XLS 5 kb) [file 13059_2018_1539_MOESM2_ESM.xls]

## Sheet: Sheet1
Table S1. Challenge participation.
All counts indicate the number of submissions/teams from (the public + Challenge administrators). “Challenge” counts correspond to the competition phase and “Post-Challenge” counts correspond to the period after the competition closed.
	in silico 1	in silico 2	in silico 3	Total
Challenge submissions	73 + 1	76 + 1	55 + 0	204 + 2
Challenge teams	8 + 1	12 + 1	7 + 0	15 + 1
Post-Challenge submissions	36 + 3	15 + 0	17 + 2	68 + 5
Post-Challenge teams	8 + 1	4 + 0	5 + 1	8 + 1
