# Supplementary material for: Combining accurate tumor genome simulation with crowdsourcing to benchmark somatic structural variant detection
Source: Genome Biol. 2018 Nov 6;19:188. doi: 10.1186/s13059-018-1539-5 (PMC6219177; doi:10.1186/s13059-018-1539-5)
Supplement: Supplementary file 3 — Table S2. All competition-phase submissions evaluated with f = 100 and j > 0. (XLS 43 kb) [file 13059_2018_1539_MOESM3_ESM.xls]

## Sheet: in silico 1
Table S2. All competition-phase submissions evaluated with f = 100 and j > 0.
The ‘Standard’ submission serves as a reference point provided by Challenge organizers.
Submission ID	Team name	Team ID	Evaluation with f = 100			Evaluation with j > 0
			Precision	Recall	F-score	Precision	Recall	F-score
2349432	MantaStrelka	Team 2	0.983871	0.837912	0.905045	0.993651	0.845946	0.913869
2349452	MantaStrelka	Team 2	0.983871	0.837912	0.905045	0.993651	0.845946	0.913869
2350297	MantaStrelka	Team 2	0.990228	0.823848	0.899408	0.996753	0.82973	0.905605
2346324	MantaStrelka	Team 2	0.983819	0.823848	0.896755	0.990323	0.82973	0.902941
2346335	MantaStrelka	Team 2	0.983819	0.823848	0.896755	0.990323	0.82973	0.902941
2349447	MantaStrelka	Team 2	0.990196	0.816712	0.895126	0.996721	0.821622	0.900741
2350874	DellyTeam	Team 1	0.983539	0.802013	0.883549	0.987342	0.84097	0.908297
2346304	Park_lab	Team 3	0.931138	0.838275	0.88227	0.931138	0.838275	0.88227
2346306	Park_lab	Team 3	0.931138	0.838275	0.88227	0.931138	0.838275	0.88227
2347478	DellyTeam	Team 1	0.971545	0.796667	0.875458	0.977918	0.83558	0.901163
2347368	Shah Lab	Team 5	0.850667	0.888579	0.86921	0.879896	0.908356	0.893899
2347402	Ken_Chen_Lab	Team 4	0.932099	0.814016	0.869065	0.932099	0.814016	0.869065
2350761	Shah Lab	Team 5	0.850267	0.888268	0.868852	0.879896	0.908356	0.893899
2344239	DellyTeam	Team 1	0.940476	0.800676	0.864964	0.954128	0.84097	0.893983
2347396	Ken_Chen_Lab	Team 4	0.934169	0.803235	0.863768	0.934169	0.803235	0.863768
2346997	Ken_Chen_Lab	Team 4	0.870056	0.832432	0.850829	0.902299	0.855586	0.878322
2346994	Ken_Chen_Lab	Team 4	0.913043	0.794595	0.849711	0.919003	0.795148	0.852601
2347513	Ken_Chen_Lab	Team 4	0.890208	0.808625	0.847458	0.890208	0.808625	0.847458
2342937	DellyTeam	Team 1	0.938776	0.769231	0.845588	0.952681	0.814016	0.877907
2347392	Ken_Chen_Lab	Team 4	0.834688	0.830189	0.832432	0.834688	0.830189	0.832432
2346251	Ken_Chen_Lab	Team 4	0.967742	0.727763	0.830769	0.967742	0.727763	0.830769
2346243	Ken_Chen_Lab	Team 4	0.869822	0.794595	0.830508	0.901493	0.831956	0.86533
2347501	Ken_Chen_Lab	Team 4	0.812665	0.830189	0.821333	0.812665	0.830189	0.821333
2349404	Ken_Chen_Lab	Team 4	0.79845	0.832884	0.815303	0.79845	0.832884	0.815303
2347521	Ken_Chen_Lab	Team 4	0.791774	0.830189	0.810526	0.791774	0.830189	0.810526
2346285	Ken_Chen_Lab	Team 4	0.782493	0.795148	0.78877	0.782493	0.795148	0.78877
2346275	Ken_Chen_Lab	Team 4	0.764557	0.814016	0.788512	0.764557	0.814016	0.788512
2347511	Ken_Chen_Lab	Team 4	0.703371	0.843666	0.767157	0.703371	0.843666	0.767157
2349565	Ken_Chen_Lab	Team 4	0.69469	0.846361	0.763062	0.69469	0.846361	0.763062
2347508	Ken_Chen_Lab	Team 4	0.670236	0.843666	0.747017	0.670236	0.843666	0.747017
2346281	Ken_Chen_Lab	Team 4	0.635628	0.846361	0.726012	0.635628	0.846361	0.726012
2346278	Ken_Chen_Lab	Team 4	0.634888	0.843666	0.724537	0.634888	0.843666	0.724537
2345371	Ken_Chen_Lab	Team 4	0.56328	0.858696	0.680301	0.637218	0.936464	0.758389
2347419	Shah Lab	Team 5	0.790076	0.578212	0.667742	0.832117	0.626374	0.714734
2345451	Ken_Chen_Lab	Team 4	0.51801	0.814016	0.633124	0.745182	0.966667	0.841596
2346245	Ken_Chen_Lab	Team 4	0.51801	0.814016	0.633124	0.745182	0.966667	0.841596
2346249	Ken_Chen_Lab	Team 4	0.51801	0.814016	0.633124	0.745182	0.966667	0.841596
2346256	Ken_Chen_Lab	Team 4	0.51801	0.814016	0.633124	0.745182	0.966667	0.841596
2345449	Ken_Chen_Lab	Team 4	0.517123	0.814016	0.632461	0.745182	0.966667	0.841596
2346675	Computational Genomics BSC	Team 7	0.991935	0.395498	0.565517	0.98913	0.490566	0.655856
2345421	Ken_Chen_Lab	Team 4	0.383812	0.794595	0.517606	0.395806	0.831956	0.536412
2344896	Park_lab	Team 3	1	0.320755	0.485714	1	0.320755	0.485714
2343140	Shah Lab	Team 5	0.408163	0.48	0.441176	0.56057	0.636119	0.59596
2346283	Ken_Chen_Lab	Team 4	0.889831	0.283019	0.429448	0.889831	0.283019	0.429448
2345369	Ken_Chen_Lab	Team 4	0.278673	0.812155	0.414961	0.290995	0.857542	0.434536
2345365	Ken_Chen_lab	Team 4	0.233555	0.858696	0.367228	0.256042	0.936464	0.402135
2345367	Ken_Chen_Lab	Team 4	0.233555	0.858696	0.367228	0.256042	0.936464	0.402135
2347506	SWAN	Team 6	0.408163	0.324675	0.361664	0.580205	0.458221	0.512048
2343138	Shah Lab	Team 5	0.240876	0.693277	0.35753	0.356364	0.792453	0.491639
2350867	SWAN	Team 6	0.317365	0.330218	0.323664	0.441734	0.439353	0.440541
2345383	Ken_Chen_Lab	Team 4	0.171507	0.848238	0.285324	0.189326	0.936111	0.314953
2343136	Shah Lab	Team 5	0.151943	0.725738	0.251278	0.237235	0.814016	0.367397
2343125	Shah Lab	Team 5	0.150481	0.725738	0.249275	0.235386	0.814016	0.365175
2343132	Shah Lab	Team 5	0.150481	0.725738	0.249275	0.235386	0.814016	0.365175
2345386	Ken_Chen_Lab	Team 4	0.118786	0.857534	0.208667	0.201759	1	0.335773
2346319	Shah Lab	Team 5	0.105006	0.719665	0.183271	0.169196	0.811321	0.28
2345377	Ken_Chen_Lab	Team 4	0.0996825	0.848649	0.178409	0.132213	0.986376	0.233172
2343008	Shah Lab	Team 5	0.783784	0.0944625	0.168605	0.84466	0.234501	0.367089
2344105	Shah Lab	Team 5	0.0902664	0.697479	0.159846	0.14957	0.797844	0.251915
2344383	Park_lab	Team 3	0.958333	0.0836364	0.153846	0.875	0.283019	0.427699
2343747	Shah Lab	Team 5	0.0860104	0.697479	0.153137	0.142995	0.797844	0.242524
2343749	Shah Lab	Team 5	0.0683897	0.725738	0.125	0.114458	0.821622	0.200925
2343744	Shah Lab	Team 5	0.0663836	0.725738	0.121641	0.111274	0.821622	0.196003
2344107	Shah Lab	Team 5	0.0663836	0.725738	0.121641	0.111274	0.821622	0.196003
2342351	Shah Lab	Team 5	0.0643713	0.725738	0.118254	0.108108	0.821622	0.191075
2343130	Shah Lab	Team 5	0.0643713	0.725738	0.118254	0.108108	0.821622	0.191075
2350966	QingfengXing	Team 8	0.125	0.0216216	0.0368664	0.169231	0.0296496	0.0504587
2350968	QingfengXing	Team 8	0.125	0.0216216	0.0368664	0.169231	0.0296496	0.0504587
2350897	QingfengXing	Team 8	0.0784314	0.0216216	0.0338983	0.116505	0.0324324	0.05074
2346269	SWAN	Team 6	0.5	0.0027027	0.00537634	0.666667	0.00539084	0.0106952
2322158	SMC_Admins	Standard	7.14957e-05	0.297945	0.000142957	0.000294365	0.98895	0.000588555
2350893	QingfengXing	Team 8	0	0	0	0.0631579	0.0166205	0.0263158
2350895	QingfengXing	Team 8	0	0	0	0	0	0
2350899	QingfengXing	Team 8	0	0	0	0	0	0

## Sheet: in silico 2
Table S2. All competition-phase submissions evaluated with f = 100 and j > 0.
The ‘Standard’ submission serves as a reference point provided by Challenge organizers.
Submission ID	Team name	Team ID	Evaluation with f = 100			Evaluation with j > 0
			Precision	Recall	F-score	Precision	Recall	F-score
2385633	Ken_Chen_Lab	Team 4	0.975332	0.787136	0.871186	0.863894	0.69771	0.771959
2384447	Ken_Chen_Lab	Team 4	0.966165	0.787136	0.867511	0.855805	0.69771	0.768713
2385728	MantaStrelka	Team 2	0.97561	0.741886	0.842845	0.922465	0.708397	0.801382
2385618	MantaStrelka	Team 2	0.97556	0.74034	0.841828	0.922311	0.70687	0.800346
2369586	Ken_Chen_Lab	Team 4	0.979339	0.724771	0.83304	0.905155	0.670229	0.770175
2384189	MantaStrelka	Team 2	0.963265	0.729521	0.830255	0.894434	0.712538	0.793191
2384200	MantaStrelka	Team 2	0.972803	0.718702	0.826667	0.928279	0.691603	0.792651
2369577	Ken_Chen_Lab	Team 4	0.874773	0.737003	0.8	0.807623	0.679389	0.737977
2385732	SFU	Team 9	0.962963	0.659271	0.78269	0.971491	0.676336	0.79748
2385734	SFU	Team 9	0.973995	0.652932	0.781784	0.982103	0.670229	0.796733
2385730	SFU	Team 9	0.928889	0.666667	0.77623	0.943277	0.685496	0.793988
2368723	Ken_Chen_Lab	Team 4	0.805324	0.742331	0.772546	0.714286	0.664122	0.688291
2385722	SFU	Team 9	0.925676	0.655502	0.767507	0.940426	0.674809	0.785778
2384178	SFU	Team 9	0.929062	0.650641	0.765316	0.952891	0.683564	0.796064
2385623	SFU	Team 9	0.903509	0.652932	0.75805	0.933194	0.688752	0.792553
2385405	SFU	Team 9	0.967901	0.613459	0.750958	0.976303	0.631902	0.767225
2385711	SFU	Team 9	0.842536	0.666667	0.744354	0.868321	0.694656	0.771841
2385717	SFU	Team 9	0.814672	0.676282	0.739054	0.837294	0.699237	0.762063
2385720	SFU	Team 9	0.842324	0.656958	0.738182	0.868472	0.685496	0.766212
2382530	WashU	Team 11	0.899123	0.625954	0.738074	0.903509	0.629008	0.741674
2367764	Ken_Chen_Lab	Team 4	0.854508	0.636641	0.729659	0.854508	0.636641	0.729659
2385691	SFU	Team 9	0.780303	0.666667	0.719023	0.808171	0.694656	0.747126
2368059	Ken_Chen_Lab	Team 4	0.662016	0.779197	0.715842	0.808889	0.97153	0.882781
2385670	SFU	Team 9	0.72028	0.666667	0.692437	0.749588	0.694656	0.721078
2384172	SFU	Team 9	0.699324	0.672078	0.68543	0.75	0.733542	0.74168
2384501	abyss	Team 12	0.839729	0.569678	0.678832	0.793103	0.576803	0.667877
2367791	Park_lab	Team 3	0.921409	0.526316	0.669951	0.941489	0.565495	0.706587
2367783	Ken_Chen_Lab	Team 4	0.685668	0.642748	0.663515	0.686786	0.642748	0.664038
2384174	SFU	Team 9	0.665033	0.659643	0.662327	0.731554	0.749196	0.74027
2385598	SFU	Team 9	0.655395	0.657512	0.656452	0.726006	0.7504	0.738002
2369582	DellyTeam	Team 1	0.927203	0.504167	0.653171	0.956422	0.636641	0.764436
2375296	Team2014	Team 13	0.987616	0.487023	0.652352	0.987616	0.487023	0.652352
2367810	Park_lab	Team 3	0.778742	0.557453	0.649774	0.814103	0.654639	0.725714
2377309	abyss	Team 12	0.751515	0.569678	0.648084	0.718992	0.606209	0.657801
2370587	DellyTeam	Team 1	0.851211	0.514644	0.64146	0.909871	0.647328	0.756467
2381913	DellyTeam	Team 1	0.787781	0.512552	0.621039	0.94877	0.70687	0.810149
2381959	DellyTeam	Team 1	0.824138	0.497917	0.620779	0.984946	0.699237	0.817857
2381961	DellyTeam	Team 1	0.824138	0.497917	0.620779	0.984946	0.699237	0.817857
2369108	DellyTeam	Team 1	0.938017	0.463265	0.620219	0.963145	0.598473	0.73823
2385588	DellyTeam	Team 1	0.763578	0.504219	0.60737	0.979757	0.738931	0.842472
2384176	SFU	Team 9	0.599374	0.611821	0.605534	0.682737	0.734114	0.707494
2385635	SFU	Team 9	0.510533	0.668831	0.579058	0.619347	0.823038	0.70681
2385643	SFU	Team 9	0.510533	0.667747	0.578652	0.618388	0.819699	0.704953
2384169	SFU	Team 9	0.490521	0.672078	0.567123	0.599028	0.823038	0.69339
2385347	SFU	Team 9	0.489286	0.666126	0.564173	0.5978	0.817726	0.690678
2385637	SFU	Team 9	0.430173	0.677368	0.526185	0.547541	0.835	0.661386
2385776	Test	Team 9	0.886861	0.372129	0.524272	0.887681	0.374046	0.526316
2367793	Ken_Chen_Lab	Team 4	0.403756	0.658499	0.500582	0.404873	0.659542	0.501742
2368561	abyss	Team 12	0.501044	0.375	0.428954	0.405714	0.345219	0.37303
2385157	grigoriev-lab	Team 10	0.490798	0.295203	0.368664	0.920091	0.615267	0.73742
2385700	grigoriev-lab	Team 10	0.489297	0.295203	0.368239	0.917995	0.615267	0.736746
2385718	grigoriev-lab	Team 10	0.489297	0.295203	0.368239	0.917995	0.615267	0.736746
2385708	grigoriev-lab	Team 10	0.495238	0.287823	0.364061	0.932084	0.607634	0.735675
2385707	grigoriev-lab	Team 10	0.4875	0.287823	0.361949	0.923611	0.60916	0.734131
2385706	grigoriev-lab	Team 10	0.473054	0.292052	0.361143	0.899329	0.61374	0.729583
2385713	grigoriev-lab	Team 10	0.459302	0.292052	0.357062	0.87965	0.61374	0.723022
2385709	grigoriev-lab	Team 10	0.495114	0.278388	0.356389	0.939759	0.59542	0.728972
2385715	grigoriev-lab	Team 10	0.5	0.269091	0.349882	0.947631	0.580153	0.719697
2385515	SFU	Team 9	1	0.200613	0.334184	1	0.204931	0.340153
2385517	SFU	Team 9	0.942029	0.202177	0.332907	0.96	0.219847	0.357764
2385513	SFU	Team 9	0.970149	0.199387	0.330789	0.978102	0.20679	0.341401
2375293	Team2014	Team 13	0.286944	0.306748	0.296516	0.300719	0.319084	0.30963
2385714	grigoriev-lab	Team 10	0.278057	0.312618	0.294326	0.589708	0.647328	0.617176
2368548	abyss	Team 12	0.214987	0.459048	0.292831	0.25819	0.549834	0.35138
2367813	abyss	Team 12	0.040174	0.60735	0.075363	0.0501626	0.6843	0.0934732
2371044	WEHI-Subread	Team 14	0.0148279	0.412943	0.0286279	0.0258493	0.830292	0.0501377
2368924	WEHI-Subread	Team 14	0.0117264	0.0274809	0.0164384	0.00194679	0.00458015	0.00273224
2368926	WEHI-Subread	Team 14	0.0117264	0.0274809	0.0164384	0.00520156	0.0122137	0.00729594
2369730	WEHI-Subread	Team 14	0.00704782	0.313936	0.0137861	0.00936679	0.460884	0.0183604
2366642	QingfengXing	Team 8	0.0470588	0.00612557	0.0108401	0.241379	0.0348259	0.0608696
2369432	CX	Team 15	0.00660661	0.0171073	0.00953206	0.0241984	0.0610687	0.034662
2367348	abyss	Team 12	1	0.00152672	0.00304878	1	0.00152672	0.00304878
2383982	abyss	Team 12	1	0.00152672	0.00304878	0.5	0.00152672	0.00304414
2369462	WEHI-Subread	Team 14	0.000440917	0.00152672	0.000684229	0.00487157	0.0177134	0.00764154
2383789	Qingfeng Xing	Team 8	8.56371e-05	0.0708955	0.000171068	0.000682805	0.522414	0.00136383
2363786	SMC_Admins	Standard	6.49699e-06	0.00526316	1.2978e-05	0.000372485	0.262595	0.000743916
2383786	Qingfeng Xing	Team 8	0	0	0	0.2	0.0211726	0.0382916

## Sheet: in silico 3
Table S2. All competition-phase submissions evaluated with f = 100 and j > 0.
Submission ID	Team name	Team ID	Evaluation with f = 100			Evaluation with j > 0
			Precision	Recall	F-score	Precision	Recall	F-score
2478085	Ken_Chen_Lab	Team 4	0.975332	0.787136	0.871186	0.863894	0.69771	0.771959
2476625	Ken_Chen_Lab	Team 4	0.954522	0.765437	0.849586	0.961794	0.802495	0.874953
2478078	Ken_Chen_Lab	Team 4	0.960897	0.761256	0.849504	0.966849	0.798337	0.874549
2478162	MantaStrelka	Team 2	0.984554	0.744817	0.848069	0.985727	0.765766	0.861934
2478145	MantaStrelka	Team 2	0.983	0.739932	0.84432	0.984312	0.760915	0.858315
2478141	MantaStrelka	Team 2	0.984947	0.73797	0.843757	0.987832	0.759529	0.858766
2478134	MantaStrelka	Team 2	0.98738	0.734786	0.842559	0.990023	0.75641	0.857592
2478126	MantaStrelka	Team 2	0.989335	0.731231	0.840924	0.991785	0.752945	0.856017
2478071	MantaStrelka	Team 2	0.991318	0.727784	0.839351	0.990817	0.747748	0.852291
2478058	MantaStrelka	Team 2	0.990793	0.726012	0.837984	0.993097	0.747748	0.853133
2478105	DellyTeam	Team 1	0.959416	0.73538	0.83259	0.969436	0.780319	0.864657
2476446	DellyTeam	Team 1	0.959261	0.731869	0.830277	0.969317	0.7772	0.862692
2473053	DellyTeam	Team 1	0.952509	0.729942	0.826504	0.963809	0.775121	0.859228
2478061	MantaStrelka	Team 2	0.99064	0.708442	0.826106	0.992925	0.729383	0.840991
2470621	Ken_Chen_Lab	Team 4	0.993326	0.694671	0.817578	0.993374	0.727304	0.839768
2477960	MantaStrelka	Team 2	0.990466	0.691312	0.814283	0.99275	0.711712	0.829062
2470440	WashU	Team 11	0.960921	0.660169	0.782647	0.974815	0.683992	0.80391
2467311	SFU	Team 9	0.97007	0.631881	0.765278	0.987799	0.692445	0.814163
2453904	SFU	Team 9	0.971236	0.609681	0.749115	0.993724	0.674476	0.803553
2470608	DellyTeam	Team 1	0.964306	0.607207	0.745184	0.968039	0.619196	0.755283
2470606	DellyTeam	Team 1	0.964082	0.603282	0.742155	0.967847	0.615385	0.752383
2470634	WashU	Team 11	0.821445	0.676145	0.741746	0.880383	0.701803	0.781015
2472888	SFU	Team 9	0.867151	0.644925	0.739708	0.926181	0.757121	0.833161
2470328	SFU	Team 9	0.866667	0.643714	0.738735	0.926214	0.757212	0.83323
2478040	WashU	Team 11	0.888067	0.627308	0.735252	0.897549	0.635323	0.744007
2470604	DellyTeam	Team 1	0.98482	0.550761	0.706443	0.986585	0.560638	0.71498
2469217	DellyTeam	Team 1	0.969148	0.52622	0.682086	0.97241	0.54955	0.702236
2469851	abyss	Team 12	0.972694	0.512442	0.67125	0.976619	0.574198	0.723196
2470631	WashU	Team 11	0.547626	0.681531	0.607285	0.654808	0.708391	0.680546
2457909	abyss	Team 12	0.85951	0.462059	0.601019	0.867128	0.487261	0.623924
2476561	Grigoriev-Lab	Team 10	0.61994	0.427611	0.50612	0.96919	0.762994	0.853819
2475807	Grigoriev-Lab	Team 10	0.627635	0.411885	0.497371	0.97561	0.748441	0.847059
2476543	Grigoriev-Lab	Team 10	0.623824	0.408624	0.493797	0.974626	0.745322	0.844689
2475738	Grigoriev-Lab	Team 10	0.62217	0.406633	0.491824	0.968722	0.740471	0.839356
2468666	Grigoriev-Lab	Team 10	0.604135	0.402551	0.48316	0.955685	0.739778	0.833984
2476579	Grigoriev-Lab	Team 10	0.630363	0.383534	0.476904	0.985245	0.717256	0.830158
2478117	Grigoriev-Lab	Team 10	0.470056	0.354797	0.404374	0.779757	0.621968	0.691981
2478182	Grigoriev-Lab	Team 10	0.469157	0.353971	0.403505	0.963399	0.766112	0.853503
2478175	Grigoriev-Lab	Team 10	0.478947	0.348362	0.403349	0.981598	0.757796	0.855299
2478118	Grigoriev-Lab	Team 10	0.482513	0.345061	0.402373	0.799093	0.610534	0.692202
2478178	Grigoriev-Lab	Team 10	0.482451	0.343936	0.401585	0.800455	0.610187	0.692489
2478148	Grigoriev-Lab	Team 10	0.471535	0.348639	0.40088	0.784452	0.615385	0.689709
2478176	Grigoriev-Lab	Team 10	0.482346	0.341815	0.400099	0.986716	0.746362	0.849872
2453898	SFU	Team 9	0.978056	0.230173	0.372649	0.99385	0.280264	0.437229
2470436	WashU	Team 11	0.98155	0.184466	0.310566	0.985294	0.185724	0.312536
2478006	WashU	Team 11	0.136408	0.637071	0.224704	0.171073	0.653366	0.27115
2477553	WashU	Team 11	0.0949649	0.6388	0.165349	0.122166	0.659958	0.206168
2467029	SFU	Team 9	0	0	0	0.0194175	0.00278164	0.00486618
2468719	Grigoriev-Lab	Team 10	0	0	0	0	0	0
2470467	WashU	Team 11	0	0	0	0.254799	0.0505891	0.0844175
2470469	WashU	Team 11	0	0	0	0.000716675	0.0010395	0.000848416
2470471	WashU	Team 11	0	0	0	0.41994	0.0481635	0.0864159
2470473	WashU	Team 11	0	0	0	0.41994	0.0481635	0.0864159
2470477	WashU	Team 11	0	0	0	0.289412	0.0426195	0.0742978
2470491	WashU	Team 11	0	0	0	0.254799	0.0505891	0.0844175
