# Supplementary material for: Combining accurate tumor genome simulation with crowdsourcing to benchmark somatic structural variant detection
Source: Genome Biol. 2018 Nov 6;19:188. doi: 10.1186/s13059-018-1539-5 (PMC6219177; doi:10.1186/s13059-018-1539-5)
Supplement: Supplementary file 5 — Table S3. Invalid SV types. (XLS 7 kb) [file 13059_2018_1539_MOESM5_ESM.xls]

## Sheet: Sheet1
Table S3. Invalid SV types.
Counts and percentages of calls, submissions and teams specifying SV types that do not adhere to VCF v4.1.
Tumour	Class	Total	With invalid SV type
			Count	%
IS1	calls	87509	1374	1.6
	submissions	73	4	5.5
	teams	8	2	25
IS2	calls	544676	730	0.13
	submissions	76	8	11
	teams	12	3	25
IS3	calls	139414	2054	1.5
	submissions	55	5	9.1
	teams	7	2	29
