# Supplementary material for: Combining accurate tumor genome simulation with crowdsourcing to benchmark somatic structural variant detection
Source: Genome Biol. 2018 Nov 6;19:188. doi: 10.1186/s13059-018-1539-5 (PMC6219177; doi:10.1186/s13059-018-1539-5)
Supplement: Supplementary file 6 — Table S4. Univariate error analysis. (XLS 13 kb) [file 13059_2018_1539_MOESM6_ESM.xls]

## Sheet: false negatives
Table S4. Univariate error analysis.
For each in silico tumour, Pearson correlation between the number of teams with a false negative and the feature value (rows) at given breakpoints. P-values measuring the significance of the correlations are also shown. For the categorical features, trinucleotide and genomic location, the P-value measures the significance of the feature in a fitted binomial model predicting the false negative rat…
Feature	IS1		IS2		IS3
	Correlation	P	Correlation	P	Correlation	P
Reference allele count	0.110589	3.98953e-06	-0.0565875	1.36398e-08	-0.0309246	0.00369706
Alternate allele count	0.00572436	0.811886	-0.0960288	4.92108e-22	-0.0166756	0.117564
Base quality	0.106441	9.08373e-06	-0.0346289	0.000514988	-0.011366	0.2861
Tumour coverage	0.106763	8.53048e-06	-0.0660037	3.48254e-11	-0.0725295	9.30189e-12
Normal coverage	0.0695795	0.00377597	0.0181256	0.0691603	-0.0240693	0.0238477
Mapping quality	-0.0331787	0.167651	-0.0321842	0.00124864	0.0384267	0.000308292
Read position	-0.00781127	0.746503	0.0146623	0.142814	0.0159233	0.135209
Trinucleotide	NA	0.810545	NA	0.424489	NA	0.000366629
Homopolymer rate	-0.0415865	0.0836809	-0.0156805	0.115909	-0.0412976	0.00010531
GC content	-0.0115295	0.631683	-0.146564	2.15639e-49	-0.00108034	0.919229
Genomic location	NA	0.441487	NA	0.00911588	NA	0.660366
Bridging reads count	0.10183	2.18959e-05	-0.0670454	1.70417e-11	0.0311724	0.0034259
Distance to germline INDEL	0.0780141	0.00116054	0.102227	0	0.0942837	0
Distance to germline SNP	0.00422785	0.860471	-0.0230414	0.0208676	-0.014277	0.180189
Nucleotide complexity	0.0570727	0.0175611	0.109224	0	0.0249765	0.0190392
Strand bias	-0.0287305	0.234368	-0.0847792	2.10396e-17	0.0924665	0

## Sheet: false positives
Table S4. Univariate error analysis.
For each in silico tumour, Pearson correlation between the number of teams with a false positive and the feature value (rows) at given breakpoints. P-values measuring the significance of the correlations are also shown. For the categorical features, trinucleotide and genomic location, the P-value measures the significance of the feature in a fitted binomial model predicting the false positive rat…
Feature	IS1		IS2		IS3
	Correlation	P	Correlation	P	Correlation	P
Reference allele count	-0.136433	1.20589e-08	0.175856	0	0.11134	0
Alternate allele count	-0.0310724	0.196304	0.420085	0	0.0197483	0.0638077
Base quality	-0.122508	3.17826e-07	0.0770844	9.99201e-15	0.0832357	5.10703e-15
Tumour coverage	-0.113422	2.23622e-06	0.248847	0	0.251385	0
Normal coverage	-0.0356012	0.138714	0.180119	0	0.120292	0
Mapping quality	-0.0479534	0.0460623	-0.348214	1.65178e-284	-0.298207	1.84142e-180
Read position	-0.0121313	0.615638	-0.185193	8.77706e-78	-0.0287792	0.00692629
Trinucleotide	NA	0.998128	NA	0.032066	NA	0.368895
Homopolymer rate	0.0752317	0.00173492	0.00626657	0.529824	0.0580539	4.93072e-08
GC content	0.0501697	0.0368763	0.518102	0	0.0770391	4.42313e-13
Genomic location	NA	0.596756	NA	0.00387134	NA	0.427686
Bridging reads count	-0.108624	5.91348e-06	0.214728	0	0.242765	0
Distance to germline INDEL	-0.143923	1.79921e-09	-0.151963	5.24563e-53	-0.0171141	0.10816
Distance to germline SNP	0.0406378	0.0909853	0.073606	1.47438e-13	0.0872422	2.22045e-16
Nucleotide complexity	-0.0537441	0.0253493	-0.311878	3.5997e-225	-0.0258315	0.0153058
Strand bias	0.0765584	0.00150963	0.0454169	5.59358e-06	0.0267209	0.0121753
