# Supplementary material for: Combining accurate tumor genome simulation with crowdsourcing to benchmark somatic structural variant detection
Source: Genome Biol. 2018 Nov 6;19:188. doi: 10.1186/s13059-018-1539-5 (PMC6219177; doi:10.1186/s13059-018-1539-5)
Supplement: Supplementary file 7 — BAMSurgeon input files used to generate the three in silico tumor-normal pairs (IS1-IS3). (GZ 122 kb) [file 13059_2018_1539_MOESM7_ESM.gz]

Archive with 10 entries (9 files):
- ins_seqs/pseudo.fa
- ins_seqs/line_trunc.fa
- IS1.SV.input.txt
- ins_seqs/alu.fa
- ins_seqs
- IS3.SV.input.txt
- IS3.SV.VAF.txt.gz
- IS3.SV.VAF.txt.gz.tbi
- ins_seqs/line.fa
- IS2.SV.input.txt
