# Supplementary material for: Combining accurate tumor genome simulation with crowdsourcing to benchmark somatic structural variant detection
Source: Genome Biol. 2018 Nov 6;19:188. doi: 10.1186/s13059-018-1539-5 (PMC6219177; doi:10.1186/s13059-018-1539-5)
Supplement: Supplementary file 7 — BAMSurgeon input files used to generate the three in silico tumor-normal pairs (IS1-IS3). (GZ 122 kb) [file 13059_2018_1539_MOESM7_ESM.gz › IS1.SV.input.txt]

1	25171056	25214836	DUP 4
1	32164403	32201815	INV
1	36416177	36449388	DEL 0.625386698661
1	37840525	37871345	INV
1	40282613	40311888	DEL 0.802877309182
1	52738990	52767335	DEL 0.806460220886
1	62411203	62453051	DEL 0.955305993421
1	67052549	67094386	INV
1	67672881	67710705	DUP 4
1	70698755	70736990	DUP 2
1	111413343	111451423	DUP 1
1	162139311	162170905	DUP 1
1	162717930	162761402	DEL 0.51525571715
1	167012658	167056536	INV
1	167435480	167465501	INV
1	172010748	172052588	DUP 1
1	174087766	174117480	INV
1	178650393	178683846	INV
1	181041170	181081001	DEL 0.610471238557
1	211790877	211831395	DEL 0.814761743497
1	212813645	212843089	INV
1	222408005	222448856	DEL 0.964629789171
1	232210400	232240384	DUP 1
1	247173827	247217398	INV
1	247852584	247890930	INV
10	5292623	5325474	DUP 4
10	7110635	7153244	DUP 1
10	12500391	12530392	DEL 0.934848479411
10	19423678	19456643	DUP 1
10	23352955	23382806	DUP 3
10	36013617	36042432	DEL 0.623158535372
10	37541401	37576276	INV
10	44007015	44048217	DUP 2
10	61281825	61310538	DUP 3
10	75215875	75252077	DUP 4
10	77150547	77183523	DEL 0.996646131575
10	78213562	78256652	DEL 0.976902079691
10	84034184	84070116	DEL 0.572732541631
10	87465508	87498935	INV
10	116020540	116053173	INV
10	120304026	120338952	INV
10	120723323	120760551	INV
10	128781746	128811095	DEL 0.612870870544
11	1774385	1814909	INV
11	5718331	5755953	INV
11	7677419	7720234	DEL 0.529139639872
11	16807418	16841156	DEL 0.664950270009
11	18831972	18865158	DEL 0.69931601395
11	23160303	23190542	INV
11	24672018	24705009	INV
11	27974024	28005591	DEL 0.931920616032
11	44988001	45024832	DEL 0.679404167484
11	63380208	63421817	DEL 0.51629931095
11	70249479	70286919	INV
11	72348347	72381433	DEL 0.667338288852
11	72623052	72655727	DUP 4
11	75324059	75357628	DEL 0.530011871528
11	81555212	81585659	DUP 4
11	87022077	87058007	DUP 2
11	89913496	89953382	DUP 4
11	94809644	94851106	INV
11	101974845	102013827	DEL 0.970824326623
11	102782709	102824421	DEL 0.956198258068
11	120670748	120699757	DEL 0.701318932456
12	2052370	2087503	DEL 0.849489160276
12	4572870	4605895	DUP 2
12	9020738	9059944	DUP 2
12	12373019	12403888	INV
12	22020297	22056697	DEL 0.541567994103
12	25207804	25242506	INV
12	26097967	26134106	DEL 0.947232595698
12	34310448	34343949	INV
12	42752597	42795545	INV
12	73125972	73169133	INV
12	76167028	76199906	DUP 4
12	90357079	90400540	INV
12	97577094	97620288	INV
12	107233880	107268625	DUP 1
12	116199815	116234080	INV
12	116823482	116856799	DEL 0.703712567191
12	119033144	119062127	DEL 0.87413766508
12	125624004	125667218	DUP 3
12	127301263	127336837	INV
12	130805683	130838491	DEL 0.728068165673
12	131458367	131493725	INV
13	26785801	26827093	DEL 0.649331459702
13	30074675	30117843	DEL 0.764623368754
13	32359781	32394682	DEL 0.876413623432
13	35536572	35573833	DUP 4
13	38788044	38822109	DEL 0.885438019906
13	41042122	41070317	INV
13	43772144	43801625	DUP 2
13	54719633	54757639	DEL 0.822133842257
13	60026446	60065674	INV
13	75058891	75092624	INV
13	75681925	75710810	DEL 0.80801190042
13	96914287	96950829	INV
13	107543297	107572794	INV
13	108358117	108388319	DEL 0.919889896432
13	113205431	113239280	INV
14	28574789	28615565	INV
14	36807800	36850375	DUP 2
14	45909629	45943582	DEL 0.594508411823
14	49362537	49399021	DUP 3
14	56072778	56101768	INV
14	60223691	60252247	DEL 0.666032908813
14	68454554	68485774	INV
14	79604682	79633404	DEL 0.712457730297
14	88360199	88391580	DEL 0.823284669981
14	102624554	102659050	DEL 0.769654546509
15	40212821	40250323	DEL 0.543428903238
15	44199321	44231378	DUP 4
15	46331265	46366728	DUP 2
15	56114683	56155208	DEL 0.776001039362
15	72715283	72757094	DUP 4
15	73969940	74011561	INV
15	76472967	76514758	DEL 0.77461383093
15	91882253	91925310	DEL 0.567598139914
15	93588301	93618166	DUP 1
15	100916121	100946550	DEL 0.602293753711
16	7066797	7099519	DUP 4
16	15191848	15219888	DUP 2
16	19966729	20004006	DEL 0.63524291706
16	25848635	25891305	INV
16	30298222	30330257	DEL 0.772837949617
16	50898071	50926508	INV
16	57838541	57878926	DEL 0.680211923729
16	66264494	66303119	INV
16	69567204	69601280	DUP 3
16	70054328	70095088	INV
16	77795976	77824231	DUP 4
16	88938061	88974131	DUP 4
17	33206335	33239172	DEL 0.732270790203
17	34016570	34054092	INV
17	37466685	37502643	DUP 4
17	55316478	55352108	INV
17	73366342	73406097	DUP 4
18	6277499	6309916	INV
18	25253512	25296346	INV
18	25956371	25990520	INV
18	30589429	30621601	INV
18	31636311	31670479	DUP 4
18	32857890	32896611	DEL 0.695103603634
18	33013912	33045802	DEL 0.814510588989
18	43501555	43543920	DEL 0.598584403266
18	68910229	68938478	DEL 0.731397502117
18	72846507	72879083	INV
18	74818591	74848378	INV
18	76124202	76157018	DEL 0.634672345906
19	1984039	2022545	DEL 0.5943860365
19	8018652	8053109	INV
19	41149353	41186374	INV
19	48896071	48933656	DEL 0.742449360488
19	52654545	52687863	DUP 3
2	2854896	2892440	INV
2	17707302	17742025	DUP 2
2	23229234	23269874	INV
2	23781112	23823866	INV
2	25523442	25552166	INV
2	27339778	27376779	DEL 0.936476404694
2	30117912	30149052	INV
2	32518525	32550175	INV
2	38424698	38466037	DEL 0.898428514301
2	53613722	53656564	DEL 0.802275903048
2	56224547	56267904	INV
2	59543651	59574031	INV
2	60227845	60270803	DUP 2
2	75567697	75602836	DEL 0.657430964172
2	85293054	85323311	DUP 3
2	86261267	86289823	DEL 0.953560375561
2	104271825	104310654	INV
2	112436853	112467271	DEL 0.509360777959
2	113614730	113646945	DUP 3
2	120647321	120675586	DUP 1
2	131644179	131675482	INV
2	148638109	148677631	DEL 0.506372057502
2	160397517	160426963	INV
2	185684300	185726918	DUP 4
2	186672995	186715762	DUP 4
2	190826851	190862159	INV
2	205512972	205541089	DEL 0.606121112999
2	207602951	207633516	DUP 3
2	208880464	208923642	INV
2	218907499	218948351	DUP 3
2	221278616	221310989	INV
2	221849561	221880718	DUP 1
2	224029708	224065371	DEL 0.959570727027
2	226964281	226996988	DUP 3
2	233908647	233944480	INV
2	235094140	235134572	INV
2	237047313	237075327	DUP 4
2	237106717	237142510	DEL 0.999015353709
2	237945693	237989625	INV
20	12227982	12267256	DEL 0.508306175618
20	47931930	47962479	DUP 1
20	51182023	51219923	DUP 2
20	51760050	51794260	DUP 3
20	54303377	54336068	INV
20	54790756	54821416	DUP 2
20	59485490	59516494	DUP 4
20	62033128	62069575	INV
20	62785891	62815985	DEL 0.88608334581
21	17501035	17544779	DUP 3
21	28214771	28253504	DUP 2
21	30758632	30790836	DUP 1
21	36830499	36858608	INV
21	43368298	43402888	DEL 0.983051590315
21	44978104	45016049	INV
21	47709451	47740043	INV
22	16686021	16722963	DEL 0.986210645522
22	39166794	39201533	DUP 1
22	40778208	40816704	INV
22	43576811	43616216	DUP 3
3	4108721	4150713	DEL 0.796097993779
3	9072215	9106233	DEL 0.9565271241
3	13141265	13173909	INV
3	23888780	23923227	DUP 1
3	27610753	27648718	DUP 1
3	39664738	39705095	DEL 0.617444089585
3	46548717	46583502	INV
3	52041944	52070877	DEL 0.500659703138
3	52324344	52358787	DUP 2
3	56583219	56626375	INV
3	58622666	58660197	DUP 4
3	59452925	59487643	DEL 0.798198260643
3	60385776	60415306	INV
3	64293503	64330000	DEL 0.843099255891
3	73899537	73938227	DUP 1
3	74770052	74811893	DUP 3
3	98976057	99006474	DEL 0.553234521265
3	104844683	104875167	DUP 4
3	114417755	114447469	DUP 3
3	124666956	124704638	DUP 3
3	140158431	140202080	DUP 1
3	147986063	148028253	DEL 0.821932307065
3	150839602	150867832	DUP 2
3	157829518	157867763	DUP 2
3	168129659	168172441	INV
3	173389532	173418785	DEL 0.883613586258
3	178685078	178723243	DUP 1
3	190223820	190255601	INV
4	6581954	6610128	DEL 0.734462003878
4	8835980	8877015	DUP 1
4	15648468	15687815	INV
4	25741597	25783696	DEL 0.727660899894
4	44964295	45002288	DUP 2
4	45004023	45043301	INV
4	69255607	69284112	INV
4	75016461	75047854	DUP 3
4	85712610	85755166	DEL 0.550399517147
4	94283082	94318630	DUP 1
4	114140513	114170083	DEL 0.620017509803
4	114930844	114967579	DUP 4
4	118700798	118743552	INV
4	120258282	120302155	DUP 4
4	134668409	134709771	DEL 0.691663109791
4	145212043	145244312	DEL 0.72845629105
4	166273151	166307877	INV
4	168492654	168536434	DEL 0.667822601993
4	174850068	174883852	INV
4	177234118	177273031	DUP 1
4	184067786	184097358	INV
4	188372684	188414671	INV
5	15124429	15166505	DEL 0.907228162892
5	18358275	18398192	DUP 3
5	22650199	22692872	DEL 0.720633801351
5	34177137	34219738	DUP 3
5	35239497	35267929	DUP 3
5	38389082	38431209	DUP 4
5	58359751	58393957	DUP 4
5	58828394	58864548	DEL 0.560638035244
5	60644001	60672557	INV
5	66908809	66947504	DUP 3
5	79365988	79407416	INV
5	84873175	84904805	INV
5	85353932	85389432	INV
5	87380597	87421363	INV
5	90313173	90355305	INV
5	91040925	91077088	INV
5	103445859	103479894	INV
5	108336716	108368924	DUP 4
5	109560217	109588535	INV
5	115142705	115176477	DEL 0.973732843738
5	122905005	122943214	DUP 4
5	133094671	133125299	DEL 0.50541103292
5	133920507	133951309	DUP 2
5	137510759	137540712	DEL 0.889478027396
5	140346718	140378015	INV
5	167371785	167400054	DUP 2
5	172268218	172301204	DEL 0.794775074979
6	888539	930599	DEL 0.843555437544
6	2492362	2535355	INV
6	3441020	3484604	DUP 2
6	8656118	8691095	DUP 2
6	9765795	9800741	INV
6	33681194	33714835	DEL 0.795587062898
6	43556265	43593279	DUP 2
6	70849988	70879090	INV
6	76537950	76580657	DEL 0.941814936472
6	80944013	80979505	DEL 0.596007930435
6	83058820	83090327	DUP 3
6	90001918	90030964	DEL 0.532641098606
6	121070413	121099783	INV
6	124631521	124660367	INV
6	126887681	126918397	INV
6	126932609	126961746	DEL 0.507691060493
6	145254776	145283632	INV
6	150545854	150584424	DUP 4
6	157785605	157819773	DUP 1
6	159793049	159825715	DUP 4
6	161269523	161299792	DEL 0.813438438895
7	9094714	9138424	DUP 3
7	11833018	11863560	DEL 0.976714014792
7	13732575	13761826	DEL 0.951984669581
7	18458242	18498724	INV
7	37203216	37233803	INV
7	40633118	40666612	DUP 3
7	40908516	40937514	DEL 0.55867622434
7	80049585	80080644	DEL 0.737563469633
7	88031845	88072361	DUP 1
7	97517781	97550746	DUP 1
7	107258565	107286807	DUP 1
7	111247355	111279813	DUP 4
7	122481381	122512431	INV
7	125059331	125088397	INV
7	133393918	133423130	DUP 3
7	136624185	136654237	DUP 1
7	144954639	144994047	DEL 0.755019543087
7	154023205	154054064	DUP 4
8	18246132	18275316	DEL 0.70383044784
8	59958751	59992762	INV
8	64435202	64472898	DEL 0.908356459366
8	88114597	88144854	DUP 4
8	89285683	89321684	DUP 2
8	93059196	93092705	DUP 4
8	103083111	103125814	DEL 0.948740998269
8	116679741	116708906	DUP 3
8	130219327	130256017	INV
9	6238698	6267482	DUP 1
9	7985471	8025873	INV
9	9153089	9189151	DEL 0.786446789999
9	13708197	13744133	INV
9	23071119	23104460	DUP 2
9	46988408	47025924	DUP 1
9	67916151	67944678	INV
9	93084359	93117085	DUP 1
9	105381137	105411065	DUP 1
9	105740636	105776930	DEL 0.782257495362
9	115546443	115579762	INV
9	125165586	125196773	DEL 0.889893395626
9	130089278	130129269	DEL 0.747435135938
9	137359115	137390097	DUP 1
X	7418444	7447943	DUP 4
X	8943263	8973999	INV
X	15560086	15589750	INV
X	17181286	17222076	INV
X	27754228	27796608	INV
X	41156375	41194474	DEL 0.918010619292
X	46016483	46053253	DUP 1
X	50412933	50454340	DUP 1
X	70873256	70901412	DUP 1
X	74449523	74483228	INV
X	78662118	78703926	DEL 0.598987124337
X	90606293	90641284	INV
X	95213480	95248461	DEL 0.528512088618
X	96940072	96968535	INV
X	103245555	103288675	DUP 2
X	107496782	107526975	INV
X	108995291	109038470	DEL 0.897183706766
X	119574782	119611973	DEL 0.995832411008
X	139574457	139617569	DUP 2
