# Supplementary material for: Combining accurate tumor genome simulation with crowdsourcing to benchmark somatic structural variant detection
Source: Genome Biol. 2018 Nov 6;19:188. doi: 10.1186/s13059-018-1539-5 (PMC6219177; doi:10.1186/s13059-018-1539-5)
Supplement: Supplementary file 7 — BAMSurgeon input files used to generate the three in silico tumor-normal pairs (IS1-IS3). (GZ 122 kb) [file 13059_2018_1539_MOESM7_ESM.gz › IS3.SV.input.txt]

11	61423543	61464562	DUP 3
17	28551213	28592943	INV
2	228357760	228387938	INS bamsurgeon/etc/ins_seqs/pseudo.fa 6
20	30528087	30555363	DUP 4
10	79977734	80012009	DEL 0.769546386968
3	53756964	53790398	INS bamsurgeon/etc/ins_seqs/line_trunc.fa 5
17	30402967	30436177	INV
7	137394971	137442248	INS bamsurgeon/etc/ins_seqs/pseudo.fa 9
8	104665189	104705052	DUP 4
20	43041864	43090673	DEL 0.760994672488
12	86836740	86865934	DUP 3
12	18297688	18320821	INS bamsurgeon/etc/ins_seqs/line.fa 11
6	140461411	140508447	DUP 3
9	104819734	104856188	DUP 2
5	106482998	106532382	DUP 4
13	54215753	54245884	INV
9	106838873	106871424	DEL 0.976003087425
7	64621557	64658949	DEL 0.923100139837
2	165984423	166023605	DUP 2
2	240824290	240864824	INS bamsurgeon/etc/ins_seqs/line_trunc.fa 12
1	116701118	116733282	DUP 2
5	158153007	158179189	INV
9	10909912	10933870	INV
6	139488232	139520540	INV
2	163762714	163785947	INV
3	186900061	186940596	DEL 0.795064777781
20	44143108	44173175	DUP 4
12	52903827	52949786	DUP 3
17	27439796	27463024	DUP 3
9	98285809	98319401	INV
5	110471113	110520267	INS bamsurgeon/etc/ins_seqs/pseudo.fa 29
5	23926150	23969694	DUP 1
X	3542938	3584149	INS bamsurgeon/etc/ins_seqs/line_trunc.fa 2
10	73288829	73332573	INV
17	38695377	38742982	INV
3	184013894	184055388	DEL 0.80375839135
9	130558707	130594069	DUP 1
13	83178316	83211605	DUP 3
13	28544020	28586567	INV
X	75825126	75873490	DUP 3
11	82142080	82183608	DEL 0.677063677345
12	121796326	121846215	DUP 1
13	56665033	56712100	INS bamsurgeon/etc/ins_seqs/line.fa 0
2	52233849	52266590	INV
2	192099642	192128454	DUP 3
4	67195559	67233064	INV
17	37933701	37967816	DUP 3
X	46680843	46715109	DUP 1
11	130359234	130393017	INS bamsurgeon/etc/ins_seqs/line.fa 17
1	30099139	30140109	INS bamsurgeon/etc/ins_seqs/line_trunc.fa 29
11	126006964	126045801	INV
18	5331887	5370506	DUP 1
12	85041592	85077486	DUP 1
1	56712710	56737303	INS bamsurgeon/etc/ins_seqs/pseudo.fa 25
3	142904358	142943013	INV
13	99831424	99879166	DEL 0.590031739218
4	42499678	42527752	INV
11	59638630	59685200	DEL 0.750320338935
4	116957259	117004509	INS bamsurgeon/etc/ins_seqs/line.fa 23
1	200698199	200733319	DUP 3
10	5153107	5182477	INS bamsurgeon/etc/ins_seqs/line_trunc.fa 8
3	135053707	135094041	DEL 0.939566617397
3	103051108	103092598	DUP 3
1	222256376	222301088	DUP 4
6	42863110	42894278	INV
9	5256088	5301402	DUP 2
4	152136177	152184657	DEL 0.932117853058
6	56684801	56709665	INV
16	47918128	47948489	INS bamsurgeon/etc/ins_seqs/alu.fa 11
10	67451874	67500930	DUP 3
1	170772262	170816216	INV
6	90426647	90468247	DUP 4
6	28110280	28152944	INV
4	15784046	15816163	INV
2	238936614	238971061	DEL 0.805132419943
2	221418784	221465606	DEL 0.894690807402
11	16431506	16459349	INS bamsurgeon/etc/ins_seqs/line.fa 18
7	86484126	86511259	INV
15	25739367	25770054	DEL 0.736515526944
10	10868061	10896927	DEL 0.734671437496
2	215123110	215164707	DUP 1
7	77737867	77774921	DUP 4
X	87386603	87411289	DUP 3
16	46534829	46582361	INS bamsurgeon/etc/ins_seqs/pseudo.fa 4
7	38233330	38271519	INV
X	40387619	40412760	INV
8	137681923	137713224	DEL 0.563361834957
2	129729217	129754612	DUP 3
8	80344749	80379879	DEL 0.964912190155
20	48032709	48057304	DUP 2
11	129453390	129479029	INS bamsurgeon/etc/ins_seqs/pseudo.fa 13
14	26467773	26499508	DEL 0.631563923823
16	68899186	68927651	INS bamsurgeon/etc/ins_seqs/alu.fa 26
6	27096568	27130016	INS bamsurgeon/etc/ins_seqs/line.fa 4
4	175151712	175200807	INV
17	13447697	13495783	INV
13	64466586	64506231	DUP 3
8	77614583	77640605	DUP 3
11	33861277	33896762	DEL 0.509911511701
5	15189398	15231673	INS bamsurgeon/etc/ins_seqs/line.fa 17
17	25595225	25644655	DUP 3
2	188678427	188723082	DEL 0.891508665534
10	124681513	124710618	DEL 0.973984954504
10	85286740	85318117	DEL 0.991137103469
13	51651641	51678940	INS bamsurgeon/etc/ins_seqs/line.fa 26
22	28388866	28413444	DEL 0.594801733377
3	122822688	122864842	DEL 0.985211170044
19	23491500	23529768	INV
8	67108498	67147637	INV
1	170534980	170581063	INV
11	13352189	13376922	DUP 4
9	22131653	22158256	DUP 4
5	19619304	19646107	DUP 2
6	146224908	146264360	INS bamsurgeon/etc/ins_seqs/alu.fa 4
2	184180334	184218989	DEL 0.995014367241
12	109586849	109615626	INV
2	194767739	194804129	INS bamsurgeon/etc/ins_seqs/alu.fa 6
3	125045781	125092508	INV
14	91288336	91311688	DUP 2
X	57244836	57283497	INS bamsurgeon/etc/ins_seqs/pseudo.fa 3
15	24822466	24856577	INS bamsurgeon/etc/ins_seqs/line.fa 29
17	16096571	16134023	DUP 1
10	43798154	43829301	INS bamsurgeon/etc/ins_seqs/pseudo.fa 27
14	58097851	58138106	INV
8	73184722	73234116	DUP 1
12	21465860	21495170	DEL 0.58081398082
5	99567279	99596820	INS bamsurgeon/etc/ins_seqs/pseudo.fa 10
X	75198248	75235228	DUP 3
4	92967298	93010663	INV
2	196950768	197000526	DUP 2
5	19552576	19580805	INS bamsurgeon/etc/ins_seqs/line.fa 9
11	90880986	90907772	INV
16	83728559	83772455	INV
3	8981916	9006071	INV
19	39155103	39193096	DEL 0.612212270745
10	101084052	101118963	INV
1	5760770	5787083	INS bamsurgeon/etc/ins_seqs/line_trunc.fa 8
X	134707896	134732791	INS bamsurgeon/etc/ins_seqs/line_trunc.fa 16
18	19457381	19501303	INS bamsurgeon/etc/ins_seqs/pseudo.fa 28
6	84118526	84159253	INV
4	12694645	12735298	DUP 2
5	86454131	86494489	INV
12	125677028	125704561	DUP 2
1	195072448	195116296	DUP 2
2	113601279	113636385	INS bamsurgeon/etc/ins_seqs/pseudo.fa 8
21	38741973	38771843	INS bamsurgeon/etc/ins_seqs/pseudo.fa 22
19	32547657	32588326	INV
2	219819986	219845075	DEL 0.960400733748
2	141135111	141177460	DUP 1
5	176530528	176561686	DUP 1
2	212297781	212324173	DUP 2
1	33756025	33802118	DEL 0.538358376666
X	72300657	72333180	INV
14	82209521	82237241	INV
22	36306698	36353677	DUP 4
X	26555580	26602523	INV
14	60149483	60185367	INS bamsurgeon/etc/ins_seqs/line.fa 3
3	50587139	50611411	DEL 0.937346482781
11	86998786	87022576	DUP 1
3	33187805	33235726	INS bamsurgeon/etc/ins_seqs/pseudo.fa 8
2	239014929	239050405	DEL 0.694449473852
5	36359382	36396908	DUP 1
6	115412092	115451305	DEL 0.693912158462
4	183053643	183089000	DUP 1
2	54230511	54259761	INV
X	71781128	71808978	DUP 3
18	20999597	21046246	DUP 2
X	82417565	82449105	INV
3	111522605	111570569	INV
8	143543247	143580536	INS bamsurgeon/etc/ins_seqs/line_trunc.fa 13
7	125836746	125862601	DUP 3
3	69003750	69039957	DEL 0.939952377056
8	104761509	104789757	DEL 0.920015509897
2	107980286	108029887	DEL 0.648792440487
8	126906074	126955622	DUP 2
3	30072867	30098819	INS bamsurgeon/etc/ins_seqs/pseudo.fa 17
X	8501573	8533432	DEL 0.528966825826
3	98033239	98071045	INS bamsurgeon/etc/ins_seqs/line_trunc.fa 13
17	56456644	56495103	DUP 4
2	163274137	163299441	DEL 0.660482989262
4	64099538	64133218	DUP 1
2	84478668	84514847	INS bamsurgeon/etc/ins_seqs/line.fa 6
2	147068696	147098691	INS bamsurgeon/etc/ins_seqs/pseudo.fa 30
13	51455378	51488606	INS bamsurgeon/etc/ins_seqs/line_trunc.fa 1
3	79179465	79223034	DEL 0.723409366677
11	101224409	101267786	INV
17	14383764	14409676	INV
X	38758094	38799445	INS bamsurgeon/etc/ins_seqs/alu.fa 6
3	164328564	164361460	INS bamsurgeon/etc/ins_seqs/pseudo.fa 23
1	74293570	74321734	INS bamsurgeon/etc/ins_seqs/line_trunc.fa 5
2	217069613	217103165	DUP 1
7	146577562	146621288	INV
9	24216756	24240125	DUP 3
12	51113029	51160226	INV
8	65982096	66009631	DUP 1
7	1927665	1958628	INV
2	151149034	151193714	INV
7	148300074	148340937	INS bamsurgeon/etc/ins_seqs/line.fa 19
4	62087771	62113008	INS bamsurgeon/etc/ins_seqs/line_trunc.fa 23
12	133305148	133339061	INV
18	40620912	40646557	DUP 1
4	84875195	84901405	DUP 1
12	107565159	107608166	DEL 0.893995639369
22	20476486	20513634	INV
7	35715459	35744304	INS bamsurgeon/etc/ins_seqs/line.fa 21
17	29079242	29111825	INV
8	92011657	92061192	DUP 1
17	63639578	63679107	DEL 0.609443166077
X	133153518	133180158	INS bamsurgeon/etc/ins_seqs/alu.fa 1
5	167592585	167631911	INV
4	155677245	155711604	DUP 3
3	148387081	148416816	INS bamsurgeon/etc/ins_seqs/line.fa 26
8	62215542	62251074	INS bamsurgeon/etc/ins_seqs/line.fa 15
17	52431968	52460876	INV
1	144031785	144059577	DUP 4
16	77963110	78000728	DEL 0.508699233444
4	68385782	68417804	DUP 3
19	9414020	9453801	INS bamsurgeon/etc/ins_seqs/alu.fa 6
6	6712343	6755863	DUP 4
5	37795373	37821368	INV
6	55290657	55325449	DUP 1
20	31868472	31899887	INV
11	71017887	71041370	DUP 2
18	26564399	26603466	INV
20	41088508	41120131	DUP 1
17	30854273	30884500	INV
2	139237133	139272066	DEL 0.607888433664
10	22514004	22542924	INV
7	136964140	137008097	DUP 4
13	54109984	54141395	DEL 0.824405708412
8	64469472	64495050	DUP 3
2	201152245	201200379	DEL 0.974971502226
6	50604252	50642923	DUP 2
12	93005469	93042093	INS bamsurgeon/etc/ins_seqs/line_trunc.fa 0
16	8700128	8724074	DUP 2
2	162429969	162474616	DUP 4
15	25185312	25219763	DUP 3
16	70143628	70182618	INS bamsurgeon/etc/ins_seqs/alu.fa 20
18	50637757	50682118	INV
13	68718335	68751780	DEL 0.967014133201
1	193707890	193739290	INV
12	11927452	11954613	DUP 4
8	144833650	144879168	DEL 0.710319447123
3	63054548	63099700	DEL 0.867899461938
2	114271396	114309550	DUP 2
X	46920735	46956322	DEL 0.649405623126
X	36119450	36143396	DUP 2
2	13912287	13958441	DUP 1
9	111042960	111071932	DEL 0.862417747168
3	197191709	197239482	INS bamsurgeon/etc/ins_seqs/pseudo.fa 25
1	155467974	155512485	DEL 0.820654274153
6	8430944	8457874	INV
17	64616552	64645122	INV
1	229731661	229770668	INV
4	64747938	64776091	DEL 0.821595829928
12	21239729	21285687	INV
3	197073305	197118977	INV
7	80447336	80477807	DUP 1
1	63432346	63473970	DEL 0.735476761755
3	86324896	86374840	INV
10	105339119	105379914	INV
10	7770902	7801148	DUP 1
12	19994884	20021568	DEL 0.999771170241
13	96565784	96615289	DUP 3
4	134414409	134463525	DUP 3
3	125364081	125393131	INS bamsurgeon/etc/ins_seqs/line_trunc.fa 1
4	182172519	182200460	INV
11	38386846	38419852	INV
5	26771004	26807745	DEL 0.947040589468
7	39144679	39176905	INV
6	87159228	87183834	DEL 0.744491534018
X	79347483	79374432	INS bamsurgeon/etc/ins_seqs/alu.fa 13
10	62276865	62314124	INS bamsurgeon/etc/ins_seqs/line.fa 25
9	75912768	75962543	DEL 0.84543465982
20	43930127	43954535	DUP 1
11	95109895	95134771	DEL 0.542555523617
10	132975515	133017516	INV
4	120500201	120538311	INS bamsurgeon/etc/ins_seqs/line_trunc.fa 0
9	12654639	12698088	INV
21	24627414	24671320	DUP 1
11	62474922	62504691	INV
10	13664874	13699040	INV
5	20948098	20980655	INV
15	23789329	23817867	INV
13	65670867	65719514	DUP 3
4	124743691	124775456	INS bamsurgeon/etc/ins_seqs/alu.fa 30
11	108253179	108288167	DEL 0.905441467163
12	117425578	117475047	INS bamsurgeon/etc/ins_seqs/line.fa 30
1	239056892	239105446	INV
8	135188971	135223572	INV
7	91487045	91518546	INS bamsurgeon/etc/ins_seqs/pseudo.fa 23
5	119766214	119791384	INV
14	64976895	65020394	DUP 1
20	2129421	2153429	DUP 4
14	52507236	52553728	INS bamsurgeon/etc/ins_seqs/pseudo.fa 16
19	28595971	28627520	DEL 0.531976001321
5	13416527	13445231	INV
1	239237250	239282546	INS bamsurgeon/etc/ins_seqs/line_trunc.fa 22
9	71113021	71137573	INS bamsurgeon/etc/ins_seqs/line_trunc.fa 4
20	12773835	12815557	INV
3	115488414	115524862	DUP 3
13	68212849	68258879	INS bamsurgeon/etc/ins_seqs/alu.fa 2
3	133062770	133100227	DUP 1
8	90425018	90463317	INV
12	52695595	52720719	DEL 0.790035861538
1	182683625	182728425	DEL 0.52492245719
10	57545976	57585438	INV
13	76560545	76588366	INS bamsurgeon/etc/ins_seqs/pseudo.fa 3
3	123226318	123252470	DUP 3
1	227828209	227867475	INS bamsurgeon/etc/ins_seqs/pseudo.fa 12
9	14774470	14823581	INS bamsurgeon/etc/ins_seqs/pseudo.fa 26
3	118101876	118132518	INV
15	98820535	98865162	DUP 3
18	20907840	20945674	DEL 0.603050241523
1	191504256	191553178	INS bamsurgeon/etc/ins_seqs/line.fa 23
13	58650247	58685420	DUP 4
4	116855831	116892815	INS bamsurgeon/etc/ins_seqs/line.fa 15
2	29304121	29328690	INV
4	117040814	117074718	DEL 0.503357188305
15	97367355	97412851	INS bamsurgeon/etc/ins_seqs/pseudo.fa 14
X	44898922	44921978	INV
18	74539624	74583218	INV
5	105789798	105837969	INS bamsurgeon/etc/ins_seqs/pseudo.fa 5
20	45614439	45647468	DUP 2
12	126388509	126427659	DEL 0.513270344694
11	33916825	33954657	INS bamsurgeon/etc/ins_seqs/line_trunc.fa 9
11	112868995	112894119	DEL 0.896260718662
11	86866855	86904368	INS bamsurgeon/etc/ins_seqs/pseudo.fa 0
12	1333968	1376896	INV
17	41803851	41845961	DEL 0.704486863527
4	78404310	78435802	INS bamsurgeon/etc/ins_seqs/alu.fa 20
5	166774297	166806914	DUP 2
10	56088279	56114664	INV
3	34077645	34124193	DEL 0.99787611868
2	26577707	26612505	INV
6	32409793	32435978	DUP 3
5	110361254	110403714	DEL 0.857759857791
8	1183843	1232503	INS bamsurgeon/etc/ins_seqs/line_trunc.fa 8
19	57374457	57398545	DEL 0.839378746664
X	56462349	56490549	INV
17	38931186	38964175	INV
14	72937594	72966774	DUP 3
10	3375153	3418405	INV
12	55722924	55770303	INS bamsurgeon/etc/ins_seqs/line_trunc.fa 8
13	27402963	27435980	DUP 3
4	110521325	110560004	INV
19	52888189	52936059	INS bamsurgeon/etc/ins_seqs/alu.fa 18
4	29061186	29107090	INS bamsurgeon/etc/ins_seqs/pseudo.fa 27
14	25441100	25468777	INV
3	20795471	20841150	INS bamsurgeon/etc/ins_seqs/line.fa 23
13	88839733	88879896	INV
9	13978322	14004820	INV
11	35315426	35357358	DEL 0.752743636181
1	41184768	41228034	DEL 0.882850969519
9	40677940	40726460	DEL 0.66982198051
13	68472630	68501263	DUP 2
4	30191389	30228616	INV
8	88998978	89046939	DEL 0.512915740032
2	57266733	57315760	DEL 0.9593840395
12	110738603	110775475	INS bamsurgeon/etc/ins_seqs/line_trunc.fa 15
20	21217396	21248596	DUP 2
3	9077377	9118750	INS bamsurgeon/etc/ins_seqs/alu.fa 21
7	88063629	88086696	INV
15	50782791	50822510	DEL 0.769379073832
5	159453134	159502927	DUP 4
4	165368327	165410000	INS bamsurgeon/etc/ins_seqs/alu.fa 1
14	43550740	43576579	INV
1	162040180	162088901	INV
18	70512555	70545741	DUP 1
2	195609758	195635243	DEL 0.832936600211
13	94153659	94193191	INS bamsurgeon/etc/ins_seqs/line.fa 10
8	10565540	10605807	DEL 0.914883772344
1	81326106	81349849	INV
18	3332054	3368920	INS bamsurgeon/etc/ins_seqs/line.fa 3
11	112813393	112854196	DUP 1
14	93804749	93842685	INV
X	134059816	134098437	DUP 1
14	71119123	71155072	DUP 1
15	63196291	63233566	DUP 4
3	107356062	107397970	DEL 0.694409861542
17	9987284	10011380	INS bamsurgeon/etc/ins_seqs/alu.fa 27
6	89692534	89740189	DEL 0.974873050299
17	28810526	28839006	DUP 4
1	238273724	238321066	DEL 0.751261829427
11	88541503	88591135	INV
2	43041117	43065415	DEL 0.608818624294
1	160893110	160925306	INS bamsurgeon/etc/ins_seqs/pseudo.fa 18
1	23358275	23398197	INS bamsurgeon/etc/ins_seqs/line_trunc.fa 28
5	62483674	62514884	DEL 0.972015496715
2	114094619	114143516	INS bamsurgeon/etc/ins_seqs/line.fa 10
5	81128060	81164876	DEL 0.631738499519
3	64710207	64741730	DEL 0.597892933683
1	52626726	52663332	DUP 4
6	114755942	114804159	DUP 2
1	120920306	120964153	INS bamsurgeon/etc/ins_seqs/line_trunc.fa 19
1	75246013	75281950	INV
4	59788390	59819084	INV
17	50500749	50540158	INS bamsurgeon/etc/ins_seqs/line.fa 8
14	26754355	26788238	DUP 3
12	104544385	104582265	INS bamsurgeon/etc/ins_seqs/pseudo.fa 3
6	20387723	20416840	DEL 0.854364435361
11	128786573	128830033	DEL 0.839958700378
X	66736637	66763796	DEL 0.569528265554
11	13882440	13920072	DEL 0.942252784747
6	11021607	11064527	DEL 0.565948138911
X	105081292	105127309	DUP 2
2	194121092	194162646	INS bamsurgeon/etc/ins_seqs/pseudo.fa 7
15	52330600	52356687	INV
20	55323226	55363779	INV
11	17291693	17317331	INV
8	112266328	112298714	DUP 3
1	65735863	65783273	DEL 0.501179490405
4	168738287	168776827	INV
2	211835072	211879240	DEL 0.727337351075
13	112844911	112874393	INV
13	63679612	63713217	INS bamsurgeon/etc/ins_seqs/alu.fa 5
10	100622073	100655643	DEL 0.680596529729
11	99119342	99154739	DEL 0.645293100297
12	18631217	18675398	INV
6	154249132	154297009	DEL 0.626614282431
2	6768498	6793095	DEL 0.917100769053
1	45135479	45165560	DUP 3
5	123845921	123881148	INV
9	79235206	79268324	INV
2	5297667	5328347	DUP 2
3	1307660	1352298	DEL 0.848153041681
12	13983391	14027925	INS bamsurgeon/etc/ins_seqs/line.fa 11
21	19384262	19414020	DUP 2
X	151765088	151799628	INS bamsurgeon/etc/ins_seqs/alu.fa 5
3	192824003	192863227	INV
16	28979374	29008767	DUP 1
1	246329434	246378190	INV
X	27444402	27473575	DEL 0.757944741925
18	19731128	19768235	DEL 0.763424298647
15	99619993	99645513	DEL 0.590721499669
4	130587131	130619944	INV
1	203371674	203403535	INV
9	32245969	32295262	DUP 2
21	46079824	46112184	DUP 3
7	43929455	43952477	DUP 4
8	133673728	133706162	DEL 0.995586903373
14	96047433	96090925	INS bamsurgeon/etc/ins_seqs/alu.fa 2
7	110815812	110850179	DEL 0.881367929521
14	67760791	67805163	INV
10	71307010	71335979	INV
6	128922835	128955836	DEL 0.743876395683
18	51975041	52020557	DEL 0.539272840247
13	102974014	103015472	DUP 4
16	82703742	82734840	DUP 1
8	69236080	69285213	INS bamsurgeon/etc/ins_seqs/alu.fa 18
1	225125444	225166857	DEL 0.788413254137
7	114868257	114914070	INS bamsurgeon/etc/ins_seqs/pseudo.fa 8
11	40768034	40808866	INV
8	127774110	127820305	DEL 0.821531398177
17	14585721	14626756	DUP 1
8	96643778	96674460	INS bamsurgeon/etc/ins_seqs/alu.fa 28
10	36489151	36526756	DEL 0.538230911154
13	102676963	102713769	INS bamsurgeon/etc/ins_seqs/line_trunc.fa 21
5	98763870	98797827	DUP 3
4	147760381	147806561	DUP 4
X	120841045	120890683	DEL 0.610849526115
7	156123980	156150878	DEL 0.766048177602
1	109846216	109881546	INS bamsurgeon/etc/ins_seqs/alu.fa 17
20	61328061	61371876	DUP 2
5	146146716	146186677	DEL 0.9130766626
5	151244172	151274372	INV
6	91498010	91534717	INS bamsurgeon/etc/ins_seqs/line.fa 20
4	109482929	109521285	DUP 1
2	36408039	36453891	INV
2	126989081	127033666	DEL 0.713607255535
4	181979662	182023459	INV
1	174066419	174094143	DUP 1
X	148817619	148853932	DUP 3
3	169469671	169498303	DEL 0.997049886179
18	25512363	25547707	INV
18	14906960	14938735	DUP 2
13	72199163	72225597	DUP 2
16	60763661	60806634	INS bamsurgeon/etc/ins_seqs/alu.fa 2
7	85844271	85881441	DUP 1
7	12827587	12851892	INV
13	92482878	92529695	DEL 0.652367032389
7	119218355	119253362	DEL 0.951767667815
16	10085125	10112379	DUP 4
12	98969759	99017285	INV
6	62936958	62966312	INV
10	19587543	19635184	INV
20	2402303	2434519	INV
6	18938644	18977895	DUP 3
1	26187966	26229615	INS bamsurgeon/etc/ins_seqs/line.fa 21
2	122608681	122648305	INV
9	108523100	108571737	DEL 0.524943213193
2	142302104	142346638	INS bamsurgeon/etc/ins_seqs/line_trunc.fa 20
12	19856046	19904126	DEL 0.940159588894
1	246682451	246706043	INV
8	72251425	72289982	DUP 2
10	22239129	22280311	DEL 0.684635517504
1	76417367	76440428	DEL 0.933200524581
8	119089393	119118597	DUP 3
6	161571864	161619338	DUP 4
1	24279154	24323460	DUP 3
6	122094674	122121132	DEL 0.852729618331
17	12155219	12183976	INS bamsurgeon/etc/ins_seqs/line_trunc.fa 10
X	121946722	121996477	DUP 4
8	80185200	80233528	DUP 2
X	90082497	90121067	INS bamsurgeon/etc/ins_seqs/pseudo.fa 16
16	22042238	22071728	INS bamsurgeon/etc/ins_seqs/line.fa 10
1	72882368	72917544	DUP 3
4	73475567	73499741	INS bamsurgeon/etc/ins_seqs/pseudo.fa 29
11	114996430	115039435	DEL 0.976464061585
7	82512533	82553144	DUP 4
4	129842857	129866938	DEL 0.901078847442
1	84355502	84380409	DUP 2
10	27839965	27874406	INS bamsurgeon/etc/ins_seqs/pseudo.fa 0
1	45762141	45799429	INV
12	87512618	87540823	DUP 2
X	38658470	38697161	INV
21	33588573	33613071	INS bamsurgeon/etc/ins_seqs/pseudo.fa 2
11	60404058	60450962	INV
13	109993599	110022331	DUP 2
11	1720196	1759328	DEL 0.626632468991
2	147020767	147044012	DUP 2
12	80822774	80853680	DEL 0.972510127336
12	99261245	99295738	DUP 1
20	7856876	7894167	DUP 1
4	604634	628032	INS bamsurgeon/etc/ins_seqs/alu.fa 19
2	239860560	239901590	DEL 0.655600124736
6	163875786	163898927	INV
12	25826743	25853031	INV
22	28492722	28515758	DEL 0.801761012923
2	41815837	41853779	INS bamsurgeon/etc/ins_seqs/alu.fa 1
11	34795061	34827394	INS bamsurgeon/etc/ins_seqs/line_trunc.fa 12
3	123944129	123978657	DUP 3
16	23708589	23739757	INS bamsurgeon/etc/ins_seqs/line_trunc.fa 11
3	17242131	17276742	DUP 2
20	5865887	5894259	INS bamsurgeon/etc/ins_seqs/line_trunc.fa 28
4	96075441	96112192	DEL 0.735683348843
3	1464356	1502741	INS bamsurgeon/etc/ins_seqs/pseudo.fa 20
9	127443318	127479928	DEL 0.718452331112
8	35099508	35132459	INV
6	37970178	38007461	DUP 4
13	74531896	74562279	INS bamsurgeon/etc/ins_seqs/line.fa 24
9	28003774	28048691	DEL 0.676197226342
11	114627888	114657063	DUP 1
19	51665638	51695754	DUP 2
12	27187535	27217949	DEL 0.957701061831
3	103654659	103680205	DUP 3
6	92563808	92603129	INV
10	85856826	85898171	DUP 4
4	14729635	14766388	INV
13	52176038	52216264	INV
18	13713361	13749376	DUP 1
3	155662797	155693102	DEL 0.751652551443
6	106507190	106541029	INS bamsurgeon/etc/ins_seqs/alu.fa 23
16	1372372	1415231	INV
7	7439981	7474549	INS bamsurgeon/etc/ins_seqs/line.fa 9
12	133685332	133719949	DEL 0.735645464953
3	147767250	147798520	INS bamsurgeon/etc/ins_seqs/line.fa 3
1	207053089	207083428	INS bamsurgeon/etc/ins_seqs/alu.fa 22
4	143654413	143695224	INV
1	150649965	150679113	INV
2	202994745	203044561	DUP 3
1	188515491	188557716	DUP 1
10	83798645	83825241	DEL 0.963747894508
1	35449243	35479616	INS bamsurgeon/etc/ins_seqs/pseudo.fa 6
1	93106282	93134822	DUP 1
10	89139128	89184625	DUP 3
11	59821714	59847123	INS bamsurgeon/etc/ins_seqs/line_trunc.fa 23
12	15304713	15335680	DEL 0.829989305171
5	94288673	94318717	INV
4	188446906	188478207	INV
1	71114889	71144263	INV
X	34783930	34814129	DUP 4
6	140950470	140988093	INS bamsurgeon/etc/ins_seqs/pseudo.fa 29
7	113139951	113163646	INS bamsurgeon/etc/ins_seqs/line_trunc.fa 13
5	34327522	34365990	DUP 1
6	64059328	64101595	DEL 0.528219569691
5	123104100	123130521	INS bamsurgeon/etc/ins_seqs/line_trunc.fa 14
22	22335023	22380150	INS bamsurgeon/etc/ins_seqs/pseudo.fa 8
X	96442280	96481912	INS bamsurgeon/etc/ins_seqs/pseudo.fa 20
11	83647297	83673970	DEL 0.657756512987
12	102955781	102996023	INS bamsurgeon/etc/ins_seqs/line.fa 1
3	43799078	43841353	INV
3	17840997	17876731	INS bamsurgeon/etc/ins_seqs/line.fa 1
X	23901732	23942754	INS bamsurgeon/etc/ins_seqs/alu.fa 23
11	96562968	96597380	DEL 0.664741973368
X	36561162	36593404	DUP 4
X	21633646	21658366	INS bamsurgeon/etc/ins_seqs/pseudo.fa 1
7	93485526	93533904	DEL 0.534933484969
8	89574122	89612978	DUP 3
3	39652943	39680386	INS bamsurgeon/etc/ins_seqs/line_trunc.fa 17
17	54380603	54416391	DUP 4
1	9714788	9750342	DEL 0.773754821431
15	69000978	69025962	DEL 0.893429252289
8	143691026	143724117	INS bamsurgeon/etc/ins_seqs/line_trunc.fa 16
11	90445779	90479127	INS bamsurgeon/etc/ins_seqs/alu.fa 25
10	7123303	7168504	DUP 3
2	162537072	162572898	DEL 0.699881915504
8	32939130	32977204	DUP 4
X	9212394	9249438	DEL 0.98809502375
9	87857406	87887146	DUP 2
3	188207788	188238610	DUP 3
20	15349256	15379381	INS bamsurgeon/etc/ins_seqs/pseudo.fa 19
8	54253475	54284531	DEL 0.919912805382
1	54002044	54032458	DEL 0.656775073709
9	27442236	27490942	INS bamsurgeon/etc/ins_seqs/line_trunc.fa 27
4	64687696	64711590	INS bamsurgeon/etc/ins_seqs/pseudo.fa 26
5	61067246	61097087	INV
13	84148031	84177918	DUP 4
9	112282572	112317240	INS bamsurgeon/etc/ins_seqs/line.fa 30
15	32541394	32568218	INV
3	49529793	49566770	DEL 0.732621330181
4	81957923	81987961	INS bamsurgeon/etc/ins_seqs/line.fa 23
18	46672539	46711890	INS bamsurgeon/etc/ins_seqs/pseudo.fa 10
4	58198602	58229674	DUP 1
X	14046387	14093455	DUP 3
16	4266242	4312708	DUP 2
6	110519387	110561355	DEL 0.788159259124
2	36103158	36140355	DEL 0.756454814642
6	15470412	15496707	INS bamsurgeon/etc/ins_seqs/pseudo.fa 23
4	36786970	36829624	INS bamsurgeon/etc/ins_seqs/pseudo.fa 23
2	115039051	115070880	DUP 3
1	213217488	213265933	INS bamsurgeon/etc/ins_seqs/alu.fa 7
4	62161788	62203381	INV
19	31488616	31538539	DUP 2
13	61239672	61284119	INV
5	34159282	34186352	INS bamsurgeon/etc/ins_seqs/line.fa 20
4	100047452	100090403	DEL 0.700441439938
2	145664243	145690228	INV
10	97729875	97772597	INS bamsurgeon/etc/ins_seqs/pseudo.fa 3
17	54463034	54489773	DUP 1
17	73141329	73179322	INS bamsurgeon/etc/ins_seqs/line.fa 6
2	52604360	52641116	DEL 0.797039219677
3	89986295	90032045	INS bamsurgeon/etc/ins_seqs/pseudo.fa 16
3	88842757	88878611	DEL 0.556218871057
7	96450071	96493256	DEL 0.69152030364
13	63380343	63425584	INS bamsurgeon/etc/ins_seqs/pseudo.fa 16
11	39433540	39469052	DEL 0.670894285631
11	8404619	8431396	DEL 0.506325733514
6	154869936	154900586	INS bamsurgeon/etc/ins_seqs/pseudo.fa 29
8	61204267	61243076	INS bamsurgeon/etc/ins_seqs/alu.fa 6
5	107171974	107208106	INV
14	102444370	102467616	DEL 0.884171641117
2	211184519	211217678	DEL 0.641674614532
1	104405115	104446184	INV
7	17472481	17498106	INV
11	93163999	93211700	DUP 4
4	1328527	1368987	INS bamsurgeon/etc/ins_seqs/line.fa 13
3	180142546	180166901	INV
2	11783045	11820307	INS bamsurgeon/etc/ins_seqs/pseudo.fa 15
3	195065573	195102535	DUP 3
8	25816813	25854621	DEL 0.932023244908
4	23072959	23102831	INS bamsurgeon/etc/ins_seqs/pseudo.fa 24
8	18818033	18850041	DUP 4
3	18276108	18305129	INS bamsurgeon/etc/ins_seqs/alu.fa 1
4	1481750	1524378	DUP 2
10	48793954	48820434	DUP 1
2	32347635	32385251	DUP 2
4	39016869	39056311	INV
X	138512866	138540351	DUP 1
18	58838818	58875902	DEL 0.997300184164
10	77597698	77632018	DEL 0.80431475982
4	16396983	16445858	DEL 0.539204935345
3	145246317	145291309	DEL 0.500242513481
8	145200896	145239285	DEL 0.707341748719
7	28546509	28576021	DEL 0.704283354664
3	190590752	190624080	INV
15	64559385	64603693	DEL 0.900328301423
6	146519017	146563684	DEL 0.850144679769
6	74500842	74536608	INV
11	102282664	102328506	INS bamsurgeon/etc/ins_seqs/line.fa 6
11	116910125	116939082	INS bamsurgeon/etc/ins_seqs/line.fa 12
17	80375952	80399594	DEL 0.792803009873
8	137415746	137465653	DEL 0.695951004743
21	40639246	40670849	DEL 0.851302758928
13	76666485	76715413	INV
11	12766416	12792985	DEL 0.897450077449
4	89509074	89554241	DEL 0.516489554299
1	9407496	9434393	INS bamsurgeon/etc/ins_seqs/line.fa 13
13	68922160	68971239	INV
14	89675162	89700709	DEL 0.59370831084
5	39777710	39817511	INS bamsurgeon/etc/ins_seqs/pseudo.fa 20
15	39760181	39796479	DUP 1
X	83896036	83929811	INV
15	60114265	60152519	DUP 1
8	138167964	138199894	DUP 2
19	42873237	42908517	DUP 2
2	22390089	22436929	DUP 2
9	89035558	89080441	DEL 0.8773104482
5	162119053	162147315	INS bamsurgeon/etc/ins_seqs/pseudo.fa 26
2	240318689	240356502	DUP 4
17	77690023	77720673	INV
5	67051825	67101378	DUP 2
18	65915626	65943001	INV
1	17893330	17917765	DUP 3
10	48491972	48532255	DEL 0.733300913135
6	153851058	153881724	DEL 0.514736421736
6	67593058	67628577	DEL 0.865405535407
2	21056482	21096460	DEL 0.658975180093
8	54002835	54043158	DEL 0.543450080057
1	236335843	236373325	DUP 3
15	79447214	79485833	INS bamsurgeon/etc/ins_seqs/alu.fa 29
3	128779344	128825973	DUP 4
4	154201977	154237728	DUP 2
12	13352242	13376454	DEL 0.621226543746
9	125984834	126030862	INV
7	123844925	123876647	DUP 4
5	156377569	156416472	INV
3	176026675	176052836	DUP 4
20	57591281	57614674	DEL 0.641374245006
10	7032640	7070908	DUP 4
17	79656576	79684668	DEL 0.915370410003
16	86326326	86366097	DUP 1
18	72400226	72425114	INV
15	74701238	74739059	DUP 3
18	42593693	42636719	INV
9	6198119	6231457	DEL 0.689783079675
2	103179362	103211367	INS bamsurgeon/etc/ins_seqs/pseudo.fa 22
20	37862290	37907511	DEL 0.838023937335
4	120944915	120972319	INV
4	134696638	134721709	INS bamsurgeon/etc/ins_seqs/pseudo.fa 17
13	72411775	72450656	INS bamsurgeon/etc/ins_seqs/pseudo.fa 27
11	84453850	84498255	INV
2	238278138	238308064	DUP 2
X	5135006	5174232	INS bamsurgeon/etc/ins_seqs/alu.fa 28
1	151933049	151967778	INS bamsurgeon/etc/ins_seqs/line.fa 0
20	55045068	55086826	DEL 0.535242691665
7	11928418	11977494	DUP 1
3	28184247	28213990	INV
14	89390980	89423356	DEL 0.60735518315
11	123902951	123942224	INS bamsurgeon/etc/ins_seqs/pseudo.fa 28
18	35022502	35048429	INV
6	5930938	5966017	DEL 0.777776664842
X	7277474	7306201	INV
12	73380277	73404320	DUP 1
X	20071189	20108014	INS bamsurgeon/etc/ins_seqs/pseudo.fa 12
6	149450154	149482558	DEL 0.998283960258
6	10076477	10116031	INS bamsurgeon/etc/ins_seqs/line_trunc.fa 8
14	57463514	57490249	INS bamsurgeon/etc/ins_seqs/pseudo.fa 22
3	45124625	45147821	DUP 2
4	176847805	176884975	INV
11	26863237	26902527	DEL 0.876963492876
4	150301104	150326194	DUP 4
11	40523369	40561140	DUP 4
10	2791608	2825847	INV
8	51611288	51659704	INV
11	101728663	101763220	INS bamsurgeon/etc/ins_seqs/line.fa 21
2	14501245	14526139	INS bamsurgeon/etc/ins_seqs/alu.fa 1
5	170023828	170050454	DUP 1
14	27765320	27805853	INS bamsurgeon/etc/ins_seqs/pseudo.fa 26
8	4549055	4586072	INS bamsurgeon/etc/ins_seqs/alu.fa 17
6	47423922	47473227	DUP 2
10	77095219	77129426	DUP 1
5	84727887	84755885	INS bamsurgeon/etc/ins_seqs/alu.fa 9
4	119310302	119351614	INS bamsurgeon/etc/ins_seqs/line.fa 1
1	178284910	178321225	DEL 0.915135973386
14	64550348	64590771	INV
20	47509239	47558705	DEL 0.764311295551
6	27490649	27522623	INS bamsurgeon/etc/ins_seqs/pseudo.fa 27
8	30888235	30931638	INV
9	38249746	38282521	INV
19	51487874	51536930	INV
9	100008182	100040706	INV
1	69847060	69886613	INV
20	43659992	43697823	INV
8	74991227	75018341	INS bamsurgeon/etc/ins_seqs/line.fa 25
12	26167210	26213803	DEL 0.953380964641
5	55842044	55876529	DUP 4
2	216980450	217007653	INS bamsurgeon/etc/ins_seqs/line_trunc.fa 12
15	54399705	54439296	DUP 4
2	179347655	179395305	DUP 2
7	46455206	46503318	INV
7	1695043	1726204	DUP 4
14	63272866	63321660	DEL 0.739569037194
6	101825554	101870346	INS bamsurgeon/etc/ins_seqs/pseudo.fa 6
8	14732805	14774110	DEL 0.848969112509
16	7068688	7113013	DUP 1
15	96411102	96453507	INV
11	49437928	49468409	DEL 0.875859754394
11	58443940	58491868	DEL 0.70240411909
X	138202617	138230600	INS bamsurgeon/etc/ins_seqs/line_trunc.fa 30
13	19765491	19801950	INV
3	194309670	194341493	DUP 2
8	116677994	116715402	DEL 0.617970142333
19	47998107	48046452	DUP 2
5	6856303	6880571	DEL 0.945163185032
8	86507511	86535102	INV
5	105272598	105307557	DUP 2
20	58860036	58908052	DEL 0.990758044905
21	28689755	28729566	DEL 0.61894277566
10	128811709	128854600	INV
10	4831604	4877258	INS bamsurgeon/etc/ins_seqs/pseudo.fa 11
1	168887035	168916419	INV
5	154102307	154149828	INS bamsurgeon/etc/ins_seqs/alu.fa 29
7	116645649	116681992	INS bamsurgeon/etc/ins_seqs/pseudo.fa 0
X	65833361	65864314	INV
7	63767494	63799774	INS bamsurgeon/etc/ins_seqs/line.fa 21
10	29615099	29662623	DUP 4
19	20975776	21016087	INV
X	122552431	122598081	INV
14	49557846	49595793	INS bamsurgeon/etc/ins_seqs/line.fa 20
7	95949104	95972502	DEL 0.885773098576
X	53349191	53386241	DEL 0.979425955277
14	70196187	70229351	DEL 0.75819789037
8	96494609	96517856	INV
10	114384657	114418122	DEL 0.640039374179
6	40727551	40774183	INS bamsurgeon/etc/ins_seqs/line.fa 3
4	177088389	177124773	INS bamsurgeon/etc/ins_seqs/alu.fa 9
22	32241990	32275681	INV
20	53272282	53318782	DUP 1
9	21999196	22025595	INV
7	122486742	122521321	DUP 1
9	124071920	124117007	DUP 4
17	31359234	31402229	INV
21	28169695	28194763	DUP 1
10	124870792	124915479	DUP 3
4	122570696	122596282	DEL 0.822468630424
3	59552619	59586229	DEL 0.754478801296
17	8068783	8109248	DUP 1
12	121098864	121143530	INS bamsurgeon/etc/ins_seqs/pseudo.fa 10
2	17332991	17363449	DEL 0.62490078499
14	29300446	29339896	INS bamsurgeon/etc/ins_seqs/pseudo.fa 10
3	34193781	34233300	DUP 3
8	120405670	120454870	DEL 0.846341426056
3	141835441	141869957	INV
17	55097804	55146554	DEL 0.564821177183
22	24947781	24977191	DEL 0.5358422629
3	67609853	67637880	INV
2	118501563	118540662	INS bamsurgeon/etc/ins_seqs/alu.fa 27
1	231252565	231279114	DEL 0.75856352392
2	30027591	30054106	INS bamsurgeon/etc/ins_seqs/pseudo.fa 29
6	7314210	7353747	INS bamsurgeon/etc/ins_seqs/line_trunc.fa 29
8	114535395	114567454	DEL 0.642109507122
18	76165235	76209934	INV
1	247931100	247980360	DEL 0.589306962436
4	127556886	127585856	DUP 3
12	31025495	31069410	DUP 2
19	37555268	37588732	INV
2	22561217	22608135	DEL 0.549284986874
16	1694929	1718622	DEL 0.626024724633
10	125224809	125266349	INS bamsurgeon/etc/ins_seqs/pseudo.fa 18
10	33602670	33637625	DUP 1
2	210669395	210699324	DUP 1
4	178075473	178099012	DEL 0.858019614301
4	80288587	80314054	DUP 3
10	45998637	46025591	INV
13	54490830	54532152	DEL 0.678054526854
1	179318869	179368479	INV
6	167498035	167527584	INV
6	66843440	66867553	DEL 0.868776462665
18	54792454	54838504	INS bamsurgeon/etc/ins_seqs/line_trunc.fa 13
8	67973303	68009036	INS bamsurgeon/etc/ins_seqs/pseudo.fa 9
10	120199571	120238015	INV
6	23869639	23913184	INV
X	76433061	76472033	INV
4	47804238	47845233	INV
20	22691592	22716347	INS bamsurgeon/etc/ins_seqs/line_trunc.fa 0
7	45980301	46018056	DEL 0.692434453079
18	6506330	6529672	INV
11	30862275	30905187	INS bamsurgeon/etc/ins_seqs/line_trunc.fa 14
1	108960947	109006424	DUP 1
1	156495799	156540928	DEL 0.745010883883
3	177284195	177311591	DUP 4
3	191817770	191860070	INV
1	43173950	43222578	INV
18	38446752	38479816	INV
8	9193946	9228376	INS bamsurgeon/etc/ins_seqs/alu.fa 2
20	40734943	40771961	INS bamsurgeon/etc/ins_seqs/alu.fa 5
7	131958614	131992014	DEL 0.91418319433
3	188113864	188154733	INS bamsurgeon/etc/ins_seqs/alu.fa 22
3	126625958	126659125	INV
1	115165548	115203354	INS bamsurgeon/etc/ins_seqs/alu.fa 11
7	107948507	107987602	INV
12	114011655	114051026	DUP 3
4	122264596	122288456	INV
15	93904368	93938235	INV
5	37418972	37443943	DUP 2
3	111237689	111266795	INV
8	55893483	55932858	INV
19	56599207	56624077	INV
6	85740482	85768329	DEL 0.57420349107
X	12463098	12489374	DUP 4
7	114080174	114111007	INV
17	70960356	70992639	INV
12	84464753	84503098	DUP 1
4	80420651	80453876	INS bamsurgeon/etc/ins_seqs/line_trunc.fa 20
X	21060390	21084703	INV
8	38413597	38456888	DEL 0.722257334575
1	207811021	207838299	DUP 1
3	8823197	8867394	INS bamsurgeon/etc/ins_seqs/line.fa 27
2	38829496	38876214	INS bamsurgeon/etc/ins_seqs/line_trunc.fa 14
1	44062529	44086670	INV
7	126375429	126411251	DUP 3
10	6952213	6985794	DEL 0.893700678719
1	99451637	99475260	DEL 0.562388139029
13	62134376	62184355	DEL 0.944711882809
1	55034548	55060505	DUP 1
3	68781601	68829833	INS bamsurgeon/etc/ins_seqs/pseudo.fa 4
X	128184341	128227092	INS bamsurgeon/etc/ins_seqs/line_trunc.fa 4
3	81512322	81558167	INV
20	21755764	21802271	DUP 4
11	27954988	27985579	DUP 2
6	144730318	144753373	INS bamsurgeon/etc/ins_seqs/line_trunc.fa 16
13	65122625	65154014	DEL 0.500974202066
4	188288052	188335069	DUP 4
X	47097629	47130595	INS bamsurgeon/etc/ins_seqs/line.fa 25
9	122596876	122643228	DEL 0.611394768559
12	33124496	33152866	INS bamsurgeon/etc/ins_seqs/line.fa 30
2	111406060	111443269	DUP 2
14	90606463	90652918	DEL 0.68376830498
2	47273657	47310890	DEL 0.989969238584
11	87839021	87862623	DUP 1
2	12141948	12176301	DUP 1
3	173078225	173110636	INV
13	46077446	46117100	DEL 0.540196832796
20	49505787	49543695	INV
12	6661620	6704868	DUP 1
12	30991934	31023526	INS bamsurgeon/etc/ins_seqs/alu.fa 26
13	34019121	34047125	INV
6	87496497	87542249	DUP 2
15	48063520	48102858	DUP 2
11	69553136	69600672	DEL 0.532977003092
12	41536688	41574931	INV
3	154634086	154678993	INS bamsurgeon/etc/ins_seqs/alu.fa 19
2	63700139	63738460	INV
5	58225105	58249809	INV
9	22839557	22866433	DUP 1
6	33000776	33034988	DEL 0.809897055322
8	50574905	50606349	INV
2	33760686	33800764	INV
20	42296567	42343572	DUP 1
4	176462551	176502027	DUP 2
10	7301240	7336358	INV
22	22753104	22802612	DEL 0.696659210206
13	101653504	101680632	DUP 4
19	45019868	45061183	DEL 0.719410478237
8	48584026	48631281	DUP 3
19	58926012	58960852	DEL 0.834583224668
9	25484009	25522969	INS bamsurgeon/etc/ins_seqs/pseudo.fa 13
6	63699574	63739835	INS bamsurgeon/etc/ins_seqs/alu.fa 20
5	163686142	163732165	INS bamsurgeon/etc/ins_seqs/line.fa 0
13	30850045	30877432	DUP 4
X	112118729	112150385	INS bamsurgeon/etc/ins_seqs/line.fa 5
7	75488960	75513836	INV
4	167478087	167517056	DEL 0.60644589238
5	26650939	26692247	INV
11	131270950	131311127	INV
3	27385695	27412910	DUP 4
10	117747060	117783179	DUP 3
7	157374370	157424310	DUP 2
5	213855	245852	DUP 2
2	210109409	210140434	DUP 3
19	52633529	52678254	DUP 4
3	106002952	106044132	INS bamsurgeon/etc/ins_seqs/line_trunc.fa 11
1	21663296	21700609	INV
1	120270517	120294549	INV
11	19857613	19889552	DEL 0.760481419224
12	93819887	93846118	DEL 0.565479977467
7	132327052	132351677	INV
4	172490337	172528307	DUP 3
3	130151120	130177207	DUP 4
9	22453278	22478639	DEL 0.568002694843
6	4660257	4694427	INV
5	57806662	57832771	DEL 0.60379555652
3	4692894	4716669	INV
12	41712031	41750575	INS bamsurgeon/etc/ins_seqs/line_trunc.fa 5
14	27341673	27366299	DEL 0.78890801709
19	38190914	38232838	INV
11	68973544	69008081	INS bamsurgeon/etc/ins_seqs/pseudo.fa 23
10	91931062	91970061	DEL 0.706745755583
10	128117867	128152175	DEL 0.721691448679
18	68752166	68785080	INV
6	123609985	123642771	DEL 0.538882795157
8	94231738	94266355	DUP 3
11	64516894	64551253	INS bamsurgeon/etc/ins_seqs/alu.fa 14
11	127319608	127354476	DEL 0.780983870746
3	35481491	35511944	INS bamsurgeon/etc/ins_seqs/line.fa 0
X	133609802	133653349	DEL 0.564962360794
6	91373586	91417725	INS bamsurgeon/etc/ins_seqs/line_trunc.fa 19
22	40230527	40279705	DUP 2
13	91799464	91829842	INV
8	32448444	32471573	DEL 0.700006081563
16	14111708	14150842	INS bamsurgeon/etc/ins_seqs/line_trunc.fa 11
10	72249509	72275064	DEL 0.700222573559
12	40200974	40230085	INS bamsurgeon/etc/ins_seqs/pseudo.fa 17
X	29284924	29317012	DEL 0.813643821017
13	33317337	33358129	INS bamsurgeon/etc/ins_seqs/line.fa 19
2	88923306	88970690	DEL 0.899266835309
7	131695857	131744030	DUP 4
7	14313211	14342075	INV
5	158698301	158732897	INV
4	6763261	6808956	INS bamsurgeon/etc/ins_seqs/line.fa 28
19	19915809	19949575	INV
15	93484764	93519635	DUP 3
20	21580517	21615056	DUP 2
2	20190322	20228080	INS bamsurgeon/etc/ins_seqs/line_trunc.fa 16
X	38943044	38976675	DEL 0.874236255847
8	50188332	50219455	INV
7	117051853	117082418	INS bamsurgeon/etc/ins_seqs/alu.fa 20
10	2215955	2259973	INV
6	110315482	110360343	DEL 0.621286111264
15	64006394	64029843	INV
X	133818812	133859371	INV
10	46570712	46608922	DUP 2
1	24781431	24820726	DEL 0.964335828855
12	21876398	21921589	INV
3	177457606	177485343	DUP 3
11	6073355	6122258	DEL 0.503436883886
2	102250410	102279195	DUP 2
15	94765340	94813964	INS bamsurgeon/etc/ins_seqs/line.fa 3
7	157620070	157665240	DUP 4
5	72165041	72194666	DUP 4
11	68381204	68418594	INS bamsurgeon/etc/ins_seqs/line_trunc.fa 22
3	28988935	29021716	INV
1	148637470	148660574	DUP 2
1	101152232	101184877	INV
22	29392753	29441088	INS bamsurgeon/etc/ins_seqs/alu.fa 15
7	49402014	49432417	DEL 0.858168968729
16	72213309	72237918	INV
18	66733813	66757870	INS bamsurgeon/etc/ins_seqs/pseudo.fa 8
2	88679147	88711995	INV
6	26426430	26472906	DEL 0.817260610498
1	85416855	85459849	INS bamsurgeon/etc/ins_seqs/line_trunc.fa 10
19	59090238	59115278	DUP 1
7	96155146	96183775	INV
X	134463454	134511484	DEL 0.888950062038
3	50689533	50714968	INV
9	36713819	36738316	INS bamsurgeon/etc/ins_seqs/alu.fa 14
11	122934133	122960102	DEL 0.638016804425
21	15563983	15598235	INS bamsurgeon/etc/ins_seqs/alu.fa 26
3	3934237	3967865	INS bamsurgeon/etc/ins_seqs/line_trunc.fa 6
1	51623224	51651056	DEL 0.789027065705
17	4129349	4173743	INS bamsurgeon/etc/ins_seqs/line.fa 7
4	80090066	80126079	INS bamsurgeon/etc/ins_seqs/line.fa 8
5	139687728	139729824	DUP 4
5	80429223	80478044	DEL 0.788101772543
20	11128866	11153558	INS bamsurgeon/etc/ins_seqs/pseudo.fa 11
10	21770268	21805396	DUP 2
7	33107387	33133764	INV
6	118403276	118432567	INV
12	18492903	18517134	DEL 0.978334023478
13	26887182	26917965	DUP 3
6	136791379	136834314	DEL 0.556149400398
3	174732442	174756093	DEL 0.955640654122
3	6396205	6432473	DUP 1
2	183486441	183525385	INV
6	74040814	74076174	INV
8	126332504	126367200	DUP 4
15	96595267	96632705	DEL 0.772431581799
12	72279819	72310195	DUP 2
3	37570879	37595114	DEL 0.814776730457
21	20771153	20804661	INV
20	44018148	44047177	INV
2	179111088	179137887	DEL 0.557604607944
X	115130680	115168079	INV
1	232238100	232268514	DEL 0.849047070497
11	45651281	45682401	INV
19	52787845	52811657	DEL 0.663026215941
4	78442645	78467982	DUP 4
9	84473826	84510997	INS bamsurgeon/etc/ins_seqs/pseudo.fa 25
12	27246801	27284066	DUP 3
8	109642730	109666411	INV
15	92445670	92474067	INS bamsurgeon/etc/ins_seqs/line.fa 9
5	71184972	71218218	INV
4	42852294	42898697	INV
5	168911495	168959072	DEL 0.56230785199
14	101723536	101764723	DUP 3
16	84478629	84501878	DEL 0.748747900471
16	83158598	83188791	INV
10	113421055	113466257	INS bamsurgeon/etc/ins_seqs/line.fa 4
11	77088737	77114854	DUP 4
9	80606501	80647421	INV
13	82830474	82874304	INS bamsurgeon/etc/ins_seqs/alu.fa 29
7	145120732	145160124	DUP 2
6	165600586	165623853	INS bamsurgeon/etc/ins_seqs/pseudo.fa 27
11	34225738	34254135	INS bamsurgeon/etc/ins_seqs/line_trunc.fa 27
16	15898472	15940945	DEL 0.982764977665
14	30505204	30548388	DEL 0.936928666119
2	64044051	64071439	DUP 3
13	88171147	88208544	INS bamsurgeon/etc/ins_seqs/alu.fa 20
15	45402105	45437356	INS bamsurgeon/etc/ins_seqs/alu.fa 16
8	61380266	61421581	INS bamsurgeon/etc/ins_seqs/line.fa 5
15	72357719	72406939	DUP 1
11	86286850	86330525	INS bamsurgeon/etc/ins_seqs/line.fa 20
17	68087591	68121001	INS bamsurgeon/etc/ins_seqs/line_trunc.fa 29
4	114485391	114516723	INV
8	84206196	84241186	DUP 3
8	102213448	102241748	INS bamsurgeon/etc/ins_seqs/line.fa 14
2	103491385	103518227	INS bamsurgeon/etc/ins_seqs/pseudo.fa 21
11	107178109	107212546	INS bamsurgeon/etc/ins_seqs/pseudo.fa 9
18	35471208	35497549	DEL 0.710641602144
6	145753582	145800205	INV
1	12014743	12047993	INS bamsurgeon/etc/ins_seqs/pseudo.fa 28
10	114275386	114304014	INS bamsurgeon/etc/ins_seqs/line.fa 28
5	10600150	10625016	DEL 0.756025012242
16	24824064	24849147	DEL 0.687285443161
9	15414928	15464514	DEL 0.879040182118
4	170917143	170952246	INS bamsurgeon/etc/ins_seqs/pseudo.fa 12
4	36071226	36116771	DUP 1
12	132388036	132412898	DEL 0.798630220804
1	3135308	3173575	INV
16	88819948	88863647	INV
5	81803078	81849037	INS bamsurgeon/etc/ins_seqs/alu.fa 23
2	228849793	228896958	DUP 3
1	47187092	47215610	INS bamsurgeon/etc/ins_seqs/pseudo.fa 16
5	5703594	5738559	INV
7	14991990	15015237	DUP 2
5	161249530	161280377	INV
16	74615690	74647524	DEL 0.543772311709
11	124706278	124750038	INV
X	48347947	48392032	DUP 2
19	4611934	4640181	INS bamsurgeon/etc/ins_seqs/pseudo.fa 4
5	148682806	148728276	DUP 1
2	213706155	213754001	DUP 2
10	86803056	86850609	DEL 0.578633349059
4	39189107	39220238	INS bamsurgeon/etc/ins_seqs/pseudo.fa 19
4	14518047	14542231	INV
7	131157511	131200888	DUP 1
2	19891768	19916397	INS bamsurgeon/etc/ins_seqs/line.fa 12
3	10456749	10482892	INS bamsurgeon/etc/ins_seqs/pseudo.fa 26
5	148207780	148248970	DEL 0.959126687578
14	99420287	99454471	INS bamsurgeon/etc/ins_seqs/line_trunc.fa 25
7	125326713	125376574	DUP 4
7	45652873	45677018	DUP 3
6	94405090	94439723	DUP 1
3	161383805	161407843	INS bamsurgeon/etc/ins_seqs/line_trunc.fa 25
13	113183237	113210141	INS bamsurgeon/etc/ins_seqs/line.fa 5
8	121052649	121093399	DUP 4
2	111018708	111042910	DUP 3
2	55651313	55675827	INS bamsurgeon/etc/ins_seqs/line_trunc.fa 25
9	621622	665990	INS bamsurgeon/etc/ins_seqs/pseudo.fa 28
3	53586089	53622798	INS bamsurgeon/etc/ins_seqs/line.fa 16
4	88450015	88480727	DEL 0.770469616699
14	89113712	89151160	INV
13	94103937	94142151	INS bamsurgeon/etc/ins_seqs/pseudo.fa 26
10	112470937	112500876	DEL 0.724485771864
21	38046698	38077789	DUP 1
3	1739521	1765567	INS bamsurgeon/etc/ins_seqs/line.fa 13
4	62234324	62274124	DUP 2
9	33893474	33937844	INS bamsurgeon/etc/ins_seqs/line_trunc.fa 9
5	97643454	97670154	INS bamsurgeon/etc/ins_seqs/line.fa 17
1	30244009	30272044	DUP 2
2	186146863	186183144	INV
6	101644557	101675912	DUP 1
5	159979447	160022394	INV
1	34810254	34857583	DEL 0.621251545839
6	121477877	121508740	DUP 2
6	162893804	162921775	INS bamsurgeon/etc/ins_seqs/pseudo.fa 24
10	68582346	68624792	DUP 2
3	120094256	120118823	INV
18	66081542	66122676	INS bamsurgeon/etc/ins_seqs/pseudo.fa 2
5	139266614	139311664	INS bamsurgeon/etc/ins_seqs/line_trunc.fa 13
11	97691070	97740465	DEL 0.74979594175
4	6118223	6145060	INV
7	33658801	33694588	INV
4	154902238	154926467	DUP 4
22	16138215	16168837	INV
1	192626686	192654692	INV
3	126668803	126705967	INS bamsurgeon/etc/ins_seqs/line.fa 13
X	139314582	139352693	INV
11	77309370	77351559	INV
5	66847824	66887928	INV
19	36271055	36312339	DEL 0.994645651292
1	175222040	175247116	DUP 4
1	4056390	4093600	DUP 1
6	49256330	49286262	INV
15	63649269	63675226	DUP 2
5	80354914	80383538	DUP 4
4	175088671	175127395	DEL 0.909368225264
3	33916534	33965750	INV
8	123184770	123222520	DUP 2
3	139723057	139760866	INV
3	77875837	77913729	INV
6	54758904	54801115	DUP 3
1	184158028	184188936	DUP 1
13	77147956	77175670	INV
11	100900695	100928114	INV
4	25768165	25791185	DUP 1
6	95936881	95984226	DEL 0.753478412712
6	61928103	61955747	DEL 0.907080143006
1	5336655	5380346	DUP 2
3	34325807	34373239	DEL 0.87412360006
19	55867779	55892353	DEL 0.985158169526
3	120002554	120050772	DEL 0.683139197539
19	23186704	23210946	DUP 3
7	37044392	37083565	DEL 0.59744342084
11	16786769	16827705	INS bamsurgeon/etc/ins_seqs/line_trunc.fa 13
3	184650897	184692118	DUP 1
13	94881384	94923004	INV
20	41275361	41315160	DUP 4
9	133474354	133503643	INS bamsurgeon/etc/ins_seqs/pseudo.fa 23
6	164680890	164711350	DEL 0.733045337348
18	54888643	54938167	DUP 4
8	127901018	127949455	INV
3	72861039	72906178	DEL 0.969146272156
2	144385452	144410132	INV
10	122313902	122341139	INV
2	175255308	175282775	INS bamsurgeon/etc/ins_seqs/alu.fa 6
8	14204044	14250791	INV
2	8518757	8545471	DUP 4
2	115443734	115493689	INS bamsurgeon/etc/ins_seqs/line_trunc.fa 14
1	150454373	150490282	DUP 1
16	6786423	6832082	INV
5	165354407	165398196	INV
5	97223023	97261260	INS bamsurgeon/etc/ins_seqs/line_trunc.fa 17
14	32449750	32479539	DEL 0.564910552134
5	131983778	132018406	DUP 4
9	67884142	67917616	INV
17	58215626	58242155	DEL 0.526878214179
13	103345792	103394560	DUP 2
X	120202956	120245431	DEL 0.692615355462
11	131885019	131908272	INS bamsurgeon/etc/ins_seqs/line.fa 9
8	27693127	27724858	INS bamsurgeon/etc/ins_seqs/alu.fa 0
17	19438219	19478231	INV
5	130925099	130949681	DUP 2
19	14522046	14546055	DEL 0.591306565052
6	10615123	10658427	INS bamsurgeon/etc/ins_seqs/line_trunc.fa 7
7	94185632	94223016	DUP 3
8	106522140	106562896	DUP 4
15	20263388	20308231	DEL 0.601394003963
2	174344053	174388649	DUP 1
2	150256187	150286137	DUP 4
7	41231759	41274339	DEL 0.504252774301
3	70161118	70200768	DUP 4
16	57114272	57157338	DEL 0.757289130911
10	96354758	96381068	INS bamsurgeon/etc/ins_seqs/pseudo.fa 22
3	101063221	101110514	DEL 0.987149131388
2	105732147	105768103	INV
X	142980346	143025096	DUP 2
10	114550381	114590705	DEL 0.607920881732
3	43724692	43758319	DUP 1
X	113026515	113054763	INV
12	123491281	123519574	INV
20	50703763	50735584	DUP 3
9	139874633	139921945	INV
2	206394555	206438894	INS bamsurgeon/etc/ins_seqs/line.fa 24
3	83020056	83062033	DUP 4
9	30591775	30621912	DEL 0.581026477819
22	39516358	39550134	DUP 3
2	227842412	227878784	DEL 0.552942996047
7	130690074	130728621	DUP 3
8	141290527	141313593	DEL 0.828761704847
1	185768365	185793609	INS bamsurgeon/etc/ins_seqs/pseudo.fa 11
5	102486020	102511888	DEL 0.967219180291
14	90512722	90559406	DUP 1
18	62369791	62419131	DUP 1
21	31522477	31554290	DUP 2
4	69656295	69689219	DEL 0.530514619712
12	72716510	72759837	DUP 2
15	53220632	53250440	DEL 0.874511080565
18	58121562	58144640	INV
15	41681715	41723884	DEL 0.50295663648
11	63594825	63622667	DEL 0.751952795535
17	3852773	3900700	INS bamsurgeon/etc/ins_seqs/alu.fa 8
12	44129036	44162355	DEL 0.688883082967
12	94855476	94883267	DEL 0.733905990833
1	227128613	227155105	INS bamsurgeon/etc/ins_seqs/pseudo.fa 0
X	105382283	105423141	INV
15	101448491	101477186	DEL 0.793392122076
4	142879481	142902962	DUP 3
4	48268538	48302789	INS bamsurgeon/etc/ins_seqs/line_trunc.fa 18
8	108211986	108240966	DUP 4
1	197822152	197850222	INS bamsurgeon/etc/ins_seqs/alu.fa 2
5	153408120	153433076	INV
3	119437857	119462395	INS bamsurgeon/etc/ins_seqs/alu.fa 5
10	24034625	24076003	INS bamsurgeon/etc/ins_seqs/alu.fa 4
12	57064082	57110088	INV
16	89368976	89408817	DEL 0.626341403596
5	96715953	96760525	INS bamsurgeon/etc/ins_seqs/line_trunc.fa 11
14	94342656	94377493	INS bamsurgeon/etc/ins_seqs/line.fa 23
5	63007276	63049722	DEL 0.95473665674
13	86660909	86709683	DEL 0.841299197854
12	44591015	44629407	INV
10	54166989	54200873	DEL 0.663923708425
9	110119587	110153821	INV
2	128089629	128138216	DEL 0.839559596479
3	82773683	82817902	INS bamsurgeon/etc/ins_seqs/pseudo.fa 9
22	38016692	38052810	DEL 0.642603116306
2	39721784	39763994	DEL 0.975219678794
21	32876346	32905190	INV
12	28906591	28934256	INS bamsurgeon/etc/ins_seqs/alu.fa 11
4	162588279	162633519	INV
12	51428493	51462038	DEL 0.892780461109
11	10800966	10844210	INS bamsurgeon/etc/ins_seqs/alu.fa 13
17	50074101	50100887	DEL 0.700417771116
9	19018583	19047428	INV
9	114326665	114354435	DEL 0.831541175996
11	24727789	24772990	INS bamsurgeon/etc/ins_seqs/alu.fa 9
14	24790868	24827508	INV
17	53956352	54000764	DEL 0.603475064419
X	153902525	153927475	INV
9	94688422	94711784	DEL 0.791335942238
11	13221827	13248737	INV
4	81097890	81135432	DEL 0.669155463883
8	26165945	26197958	INV
4	489775	522723	DEL 0.790496990043
6	121205403	121239591	DUP 2
3	101386745	101428169	DUP 1
16	31988822	32035272	INV
11	105565038	105608606	INS bamsurgeon/etc/ins_seqs/pseudo.fa 9
18	24705435	24754815	INS bamsurgeon/etc/ins_seqs/pseudo.fa 13
14	55617507	55657994	INV
5	148322861	148360816	INS bamsurgeon/etc/ins_seqs/line_trunc.fa 11
13	71695933	71723368	DEL 0.928163942775
2	222318972	222342524	DUP 4
X	87586409	87635131	DEL 0.516420560205
5	142021031	142050501	INV
19	30045439	30082643	DEL 0.615286637874
1	193756979	193788184	INV
9	11245195	11279867	DEL 0.914169251024
6	144578231	144619633	INV
15	88258884	88299392	INV
5	102457418	102481420	DEL 0.613785885712
2	30685573	30714204	DUP 3
7	48845609	48881559	INS bamsurgeon/etc/ins_seqs/line.fa 23
12	27886469	27909760	INS bamsurgeon/etc/ins_seqs/line.fa 15
X	64231589	64254957	INV
12	126066094	126103010	INV
2	4509144	4554375	DUP 1
5	171331371	171362792	INS bamsurgeon/etc/ins_seqs/alu.fa 2
4	143124525	143150065	DEL 0.774469325668
20	608793	649853	DUP 2
18	13018033	13043357	DUP 3
6	118747584	118780332	DUP 4
8	104620438	104657262	DUP 3
4	160459083	160503760	DUP 3
12	102153828	102193055	INV
9	47018030	47060077	INS bamsurgeon/etc/ins_seqs/pseudo.fa 8
7	126962178	126987820	INV
10	121870497	121911539	INV
1	7981276	8020780	INV
12	96968095	97002498	DUP 2
18	36977038	37024881	DUP 3
18	45361562	45393552	INV
3	147333599	147364413	DUP 2
16	60686484	60733717	DEL 0.573507070845
10	116827347	116866297	INV
11	132703205	132738046	DEL 0.529093543337
7	9691856	9740483	INV
3	117348341	117394210	DUP 2
13	66985337	67008607	DUP 4
2	191771028	191803727	DEL 0.617898759325
X	73356468	73395547	INV
7	14838094	14871124	INS bamsurgeon/etc/ins_seqs/line_trunc.fa 14
5	174627851	174668455	DEL 0.889406832832
6	45645038	45682042	INV
6	20676983	20711756	DEL 0.505310972947
X	143439730	143475812	INS bamsurgeon/etc/ins_seqs/line_trunc.fa 3
1	220249097	220272917	DUP 4
11	48700971	48734146	INS bamsurgeon/etc/ins_seqs/line.fa 18
9	30166292	30208631	INS bamsurgeon/etc/ins_seqs/line_trunc.fa 9
5	153119418	153160107	DEL 0.835381077305
7	114155551	114186707	INS bamsurgeon/etc/ins_seqs/alu.fa 20
6	69195557	69238623	INS bamsurgeon/etc/ins_seqs/pseudo.fa 28
15	52894334	52919186	DUP 3
5	53695430	53735860	INV
11	107318371	107364152	DUP 3
1	58890068	58939809	INV
2	155313886	155363356	INS bamsurgeon/etc/ins_seqs/line.fa 6
3	56580963	56605518	INV
3	61397343	61439653	INV
8	43053801	43089717	DUP 4
1	70040290	70089183	INS bamsurgeon/etc/ins_seqs/alu.fa 8
3	123616879	123645006	INS bamsurgeon/etc/ins_seqs/alu.fa 20
8	83746765	83772718	INS bamsurgeon/etc/ins_seqs/line_trunc.fa 12
4	28975090	29009064	DEL 0.875664196919
X	97780617	97806967	DEL 0.860060239699
20	39331573	39371480	DEL 0.750940291113
21	46390712	46437389	DEL 0.932435080718
15	21906048	21948068	INV
6	85831001	85880974	DUP 4
1	49407984	49442261	DEL 0.555293234183
6	91702648	91738041	INV
16	68825119	68865135	DEL 0.821065322429
22	47419559	47444489	INS bamsurgeon/etc/ins_seqs/line_trunc.fa 4
4	135410455	135433649	DUP 1
8	120925905	120968431	INV
10	14422191	14447624	DUP 2
6	103134404	103180016	INV
15	34486590	34523942	DUP 3
18	51706544	51739532	DEL 0.758486529427
8	112612461	112653049	DEL 0.94725632563
1	85479764	85511481	INV
4	84518466	84547843	INV
13	48020506	48061987	DUP 3
5	127145220	127183998	DUP 2
1	17583328	17627651	INV
10	84406748	84429883	INS bamsurgeon/etc/ins_seqs/line_trunc.fa 1
2	128499667	128523326	INV
3	194275209	194302884	DUP 1
2	41932102	41964733	INV
18	76856961	76894727	INS bamsurgeon/etc/ins_seqs/line.fa 30
13	92596349	92641583	DUP 3
3	59020833	59063550	DUP 4
4	11883085	11928420	DEL 0.711494228948
10	24256956	24305509	DEL 0.536111742861
4	155632881	155671698	INS bamsurgeon/etc/ins_seqs/alu.fa 24
8	15467683	15515161	INS bamsurgeon/etc/ins_seqs/line.fa 23
5	178519693	178554216	INV
6	88505130	88549626	DUP 3
4	133293781	133320240	INS bamsurgeon/etc/ins_seqs/line.fa 6
5	35261854	35308425	INV
22	26847468	26871625	DUP 4
5	94235863	94282461	DUP 3
10	100079900	100117726	INS bamsurgeon/etc/ins_seqs/line.fa 24
4	170157669	170192715	DEL 0.765845981969
1	154670318	154699701	INV
12	107673725	107712631	INV
3	114385466	114430342	DUP 3
4	85816041	85861885	INV
3	82481861	82517339	DUP 2
3	69282520	69316612	DUP 3
11	36929747	36959638	DEL 0.80223160731
2	83549167	83583147	DEL 0.513313642474
16	83631665	83673493	INS bamsurgeon/etc/ins_seqs/pseudo.fa 10
1	97721569	97771340	INV
21	18468978	18504798	INS bamsurgeon/etc/ins_seqs/line_trunc.fa 12
4	144381763	144423103	DEL 0.717675164493
3	192775665	192805153	INS bamsurgeon/etc/ins_seqs/line.fa 5
2	52643	79855	DUP 4
1	4393040	4425351	DEL 0.775812091474
3	159123916	159165527	DUP 4
6	29525287	29564932	DEL 0.668935955271
16	61182539	61222851	INS bamsurgeon/etc/ins_seqs/pseudo.fa 5
9	27273562	27305308	DUP 3
12	6796909	6840437	INS bamsurgeon/etc/ins_seqs/alu.fa 20
4	26232853	26275168	INV
4	11426250	11465209	DUP 2
19	7393539	7437711	INV
15	92563038	92607882	INV
2	176124825	176151728	DEL 0.629233409169
3	176286250	176310419	DEL 0.787931065755
2	95385661	95417576	INS bamsurgeon/etc/ins_seqs/alu.fa 29
X	84745504	84785273	DUP 3
18	35404415	35441073	DUP 4
2	161698995	161724007	INS bamsurgeon/etc/ins_seqs/line_trunc.fa 4
8	1739048	1780656	DEL 0.885200492698
2	160270464	160309018	DUP 1
3	52339319	52387913	DUP 1
1	118120261	118155252	DEL 0.740424073137
16	75808645	75851991	INV
1	20405896	20441604	DUP 2
X	54768971	54799079	INS bamsurgeon/etc/ins_seqs/line.fa 13
16	9965785	9993265	DUP 1
7	21413636	21447498	DEL 0.70836919761
9	139102647	139135647	INV
9	21491519	21514768	INV
4	86170134	86195752	DEL 0.828751891917
X	111615200	111663962	DUP 3
4	86435340	86468870	DUP 4
4	115242393	115271328	INS bamsurgeon/etc/ins_seqs/line_trunc.fa 27
13	104964419	105000025	INV
11	36278861	36324393	INS bamsurgeon/etc/ins_seqs/line_trunc.fa 28
3	133158210	133195413	DUP 2
11	64420386	64448405	INS bamsurgeon/etc/ins_seqs/line_trunc.fa 15
2	215538461	215587649	INS bamsurgeon/etc/ins_seqs/line.fa 16
X	68727591	68771133	DUP 4
9	138108041	138155380	INV
5	104734079	104782890	INS bamsurgeon/etc/ins_seqs/alu.fa 18
4	40468854	40497059	DUP 3
17	54912428	54958366	INV
11	74710821	74738805	DUP 3
22	25353216	25399142	INS bamsurgeon/etc/ins_seqs/line_trunc.fa 6
12	110874995	110915437	INS bamsurgeon/etc/ins_seqs/line_trunc.fa 14
1	205607876	205656066	DUP 1
6	125114381	125157751	INV
1	215504063	215539384	DEL 0.732990780059
10	130856082	130898006	DEL 0.945264330475
X	46157045	46189684	INS bamsurgeon/etc/ins_seqs/line.fa 10
12	102323861	102347586	INV
12	120380973	120428501	INV
8	24970055	24996251	INV
14	95563465	95604862	DUP 1
4	88284076	88333668	INV
5	109075916	109102682	INV
2	50381968	50415976	INS bamsurgeon/etc/ins_seqs/line_trunc.fa 0
2	13718642	13762638	INS bamsurgeon/etc/ins_seqs/line.fa 26
8	68918734	68952030	INV
14	40404638	40443099	DEL 0.537625221849
8	91951385	91998415	INV
11	19667867	19691810	DEL 0.59295202267
21	18196144	18224604	DUP 4
8	69431252	69475899	INV
17	29356875	29390413	INS bamsurgeon/etc/ins_seqs/alu.fa 23
1	203653614	203678516	DUP 3
15	77734562	77770331	INS bamsurgeon/etc/ins_seqs/alu.fa 15
8	52319092	52362369	INS bamsurgeon/etc/ins_seqs/pseudo.fa 19
5	166642006	166681604	DEL 0.610074035579
7	138283925	138322519	INS bamsurgeon/etc/ins_seqs/line_trunc.fa 6
11	104169668	104210724	INV
8	139170816	139204116	INS bamsurgeon/etc/ins_seqs/pseudo.fa 27
13	29604068	29649791	INS bamsurgeon/etc/ins_seqs/line_trunc.fa 23
6	40104619	40131456	INV
9	984352	1029076	INV
1	161562802	161608622	INS bamsurgeon/etc/ins_seqs/alu.fa 25
X	56694497	56741169	DUP 2
X	144759721	144782854	INV
5	132796992	132834520	INS bamsurgeon/etc/ins_seqs/line_trunc.fa 23
3	68731938	68769567	INV
2	168089084	168131852	INS bamsurgeon/etc/ins_seqs/pseudo.fa 1
6	17461676	17503690	INS bamsurgeon/etc/ins_seqs/line.fa 14
5	93764849	93814691	DUP 4
3	80573091	80620768	INV
6	14969023	14992912	INV
4	146384434	146419699	DUP 2
13	98757272	98799784	DUP 1
8	74709203	74736426	DEL 0.515215843629
11	19176758	19212954	INS bamsurgeon/etc/ins_seqs/pseudo.fa 15
16	82836334	82871744	INV
4	108885917	108920590	INS bamsurgeon/etc/ins_seqs/line.fa 14
9	9190354	9234605	DUP 3
3	61257804	61290129	DEL 0.743954545013
11	34831372	34866881	DEL 0.905170374376
9	104870223	104900923	DEL 0.689177474043
X	43408381	43445803	INS bamsurgeon/etc/ins_seqs/pseudo.fa 24
X	72642442	72679234	INS bamsurgeon/etc/ins_seqs/pseudo.fa 1
10	123762229	123799507	INS bamsurgeon/etc/ins_seqs/pseudo.fa 2
13	33165479	33208271	DEL 0.700371002919
1	17224996	17272165	DEL 0.751266886345
1	111532186	111559308	DEL 0.814631232444
1	23270496	23295092	INS bamsurgeon/etc/ins_seqs/line_trunc.fa 7
19	16475192	16507750	DUP 3
3	93897655	93929034	DUP 1
2	166226283	166261054	DEL 0.890673510771
9	27840738	27882491	DUP 1
1	78950888	78992943	DUP 3
12	78657792	78705981	INS bamsurgeon/etc/ins_seqs/line_trunc.fa 13
9	77148039	77183210	INS bamsurgeon/etc/ins_seqs/pseudo.fa 5
1	187576265	187600946	INS bamsurgeon/etc/ins_seqs/alu.fa 25
16	21905657	21939903	INS bamsurgeon/etc/ins_seqs/line_trunc.fa 14
4	175563839	175611144	DUP 2
11	75156159	75192563	DUP 4
3	42895004	42934840	DUP 4
3	69690183	69718631	DUP 1
16	56966071	57002283	DUP 3
14	87507971	87555593	DUP 1
10	4800999	4827835	INS bamsurgeon/etc/ins_seqs/line_trunc.fa 1
8	136100847	136128214	INS bamsurgeon/etc/ins_seqs/pseudo.fa 14
2	63391201	63439140	DUP 3
10	84596296	84633418	INS bamsurgeon/etc/ins_seqs/line_trunc.fa 23
17	47511714	47557097	INV
X	135525169	135557187	INV
13	114033975	114059541	INV
7	153318235	153362463	DEL 0.507996333298
11	14161900	14200590	INS bamsurgeon/etc/ins_seqs/line.fa 18
8	71536127	71565581	INV
16	56119482	56148417	INV
X	40270494	40300160	DEL 0.745821310185
17	43301773	43347896	INS bamsurgeon/etc/ins_seqs/line_trunc.fa 4
5	178242094	178289574	DUP 1
11	70312420	70358786	DUP 2
5	177865646	177915173	DUP 2
3	193737837	193762528	DUP 3
4	99175675	99215338	DEL 0.913962883114
5	60405185	60450927	INS bamsurgeon/etc/ins_seqs/line.fa 12
8	23263957	23300929	DEL 0.642108753458
4	173849060	173879380	DEL 0.876460392403
5	4463661	4508668	INS bamsurgeon/etc/ins_seqs/line.fa 6
4	9574031	9598408	DUP 4
19	38403109	38447163	INV
19	29354368	29402483	DEL 0.876165053575
7	22392265	22418373	DUP 1
6	67935109	67958402	DEL 0.894046440442
15	85991626	86015859	DEL 0.962234622836
18	55748580	55794852	INS bamsurgeon/etc/ins_seqs/line.fa 1
17	52238458	52264776	INS bamsurgeon/etc/ins_seqs/line_trunc.fa 29
5	16024946	16062622	INS bamsurgeon/etc/ins_seqs/line_trunc.fa 26
15	62424838	62462123	DEL 0.558917920362
4	39462262	39510299	INV
2	175891751	175933134	INS bamsurgeon/etc/ins_seqs/line.fa 14
18	1981024	2020552	DEL 0.816052816044
6	56056366	56085390	INS bamsurgeon/etc/ins_seqs/line_trunc.fa 26
17	34107612	34139080	DEL 0.961189631017
6	156446193	156483238	DEL 0.74983063171
X	24599558	24642488	DEL 0.585580548885
18	64933020	64956977	INS bamsurgeon/etc/ins_seqs/line_trunc.fa 25
15	74585828	74619217	INV
3	73735446	73784953	DUP 4
18	58774490	58811761	INS bamsurgeon/etc/ins_seqs/alu.fa 5
12	79963101	79994591	DEL 0.731394854312
17	74144097	74177196	DEL 0.515914116043
13	58359162	58409086	INV
10	3475782	3499105	DUP 2
X	121579630	121621336	INS bamsurgeon/etc/ins_seqs/pseudo.fa 29
14	93146284	93169284	INS bamsurgeon/etc/ins_seqs/alu.fa 0
11	9961578	9987008	INS bamsurgeon/etc/ins_seqs/line.fa 24
1	23421707	23458896	DUP 1
2	173077653	173121277	INV
6	120598722	120632350	INV
7	86558529	86590696	INV
11	51495644	51541394	DEL 0.5735462068
16	64404986	64437740	INS bamsurgeon/etc/ins_seqs/line_trunc.fa 14
11	14102230	14130307	DEL 0.616759531778
1	68596190	68633582	INV
4	90194395	90221641	INV
2	26802541	26842029	DEL 0.909983541798
3	180248549	180289316	INV
16	9275907	9310139	INS bamsurgeon/etc/ins_seqs/pseudo.fa 10
7	66746861	66777828	DEL 0.748751237436
10	78088205	78128178	INV
X	24092060	24138101	DUP 2
3	89056477	89091513	INV
5	18741103	18785297	INS bamsurgeon/etc/ins_seqs/alu.fa 4
12	52228236	52253406	INV
21	40101779	40142685	DEL 0.76042135097
11	45735011	45772007	INS bamsurgeon/etc/ins_seqs/pseudo.fa 26
15	92792482	92826634	INV
6	115019399	115067058	INS bamsurgeon/etc/ins_seqs/line.fa 21
3	54389192	54428001	DEL 0.674657980177
13	24486886	24535857	DEL 0.921715081382
13	79577007	79620233	INS bamsurgeon/etc/ins_seqs/alu.fa 17
2	6977844	7009520	DEL 0.773637001104
6	122894663	122923004	DUP 3
9	97411426	97435045	INS bamsurgeon/etc/ins_seqs/line_trunc.fa 3
10	83974203	84020165	INV
11	80407172	80448589	DEL 0.727915265802
2	17648781	17689142	INV
4	179128172	179172594	INV
20	42678239	42721491	INV
7	141943508	141992189	INS bamsurgeon/etc/ins_seqs/alu.fa 1
16	79603316	79650896	DUP 3
2	154373725	154401425	INV
5	51440772	51485223	INS bamsurgeon/etc/ins_seqs/line.fa 17
11	14317158	14362207	DUP 4
7	153149996	153199259	INS bamsurgeon/etc/ins_seqs/line.fa 4
3	147630992	147661165	INS bamsurgeon/etc/ins_seqs/line_trunc.fa 4
4	86240132	86266020	INV
11	67066955	67103344	INS bamsurgeon/etc/ins_seqs/line_trunc.fa 5
15	69864661	69904542	INV
5	110099171	110122574	INV
18	10673376	10702826	DEL 0.594885562267
18	7381845	7413056	DUP 1
2	181194871	181219411	INV
9	117077798	117101634	INS bamsurgeon/etc/ins_seqs/pseudo.fa 27
17	72197714	72246382	DUP 2
10	20407241	20434054	DEL 0.821720602003
8	1980249	2008409	DUP 2
3	50050165	50082373	DEL 0.681488865804
9	138680096	138715658	DEL 0.515122825595
4	147332338	147357995	INV
2	138106697	138132032	DEL 0.895505434423
22	22441071	22477443	INV
9	1673419	1706356	DUP 2
7	155456778	155481256	DUP 1
8	104246893	104296768	INV
18	48951885	48985466	INV
10	62821176	62852068	DUP 3
8	131564280	131596134	INS bamsurgeon/etc/ins_seqs/alu.fa 15
X	6446752	6495744	DEL 0.672260677301
13	47581015	47616424	INV
4	88356941	88401763	INV
4	31684215	31709696	INV
12	130834178	130882370	DUP 2
X	101184599	101214916	INV
X	150109052	150144801	DEL 0.792393280098
4	75833932	75864116	INV
13	42431865	42462662	INV
2	14986865	15033621	INS bamsurgeon/etc/ins_seqs/line.fa 22
1	48693693	48739136	DUP 1
4	65288874	65330335	DUP 3
11	133441800	133476081	INS bamsurgeon/etc/ins_seqs/pseudo.fa 1
7	51260903	51284783	DUP 3
2	205985298	206017486	INV
2	233693275	233737855	DEL 0.524613371977
1	224974130	225010753	DEL 0.986893688163
3	17669362	17703265	DEL 0.565433429283
X	153772283	153798452	DUP 2
1	73193522	73222127	INV
9	18309246	18336348	INV
2	123113646	123157717	INS bamsurgeon/etc/ins_seqs/line.fa 23
15	59261882	59291633	INV
7	120680398	120729152	DEL 0.699913663788
8	89477806	89526385	INS bamsurgeon/etc/ins_seqs/line_trunc.fa 18
18	44744458	44786028	INV
10	54998871	55029443	DUP 3
5	75193999	75218675	DUP 4
X	148738869	148770474	INV
4	175398535	175434298	DEL 0.960073214294
9	100784047	100827493	INV
2	112437601	112471800	DEL 0.892716844573
7	148567117	148601622	DEL 0.556001951567
X	138274740	138298172	DEL 0.681718380452
22	34505224	34534255	INV
1	169557983	169593785	INS bamsurgeon/etc/ins_seqs/pseudo.fa 26
5	23215637	23245931	INS bamsurgeon/etc/ins_seqs/pseudo.fa 13
11	7081360	7107461	INS bamsurgeon/etc/ins_seqs/pseudo.fa 23
10	73853945	73888949	DUP 4
1	53273038	53317525	INS bamsurgeon/etc/ins_seqs/line.fa 28
20	53415299	53459777	INV
6	152149541	152174658	INV
16	57508048	57536895	DUP 3
12	114849202	114880535	DUP 4
3	96649014	96673504	INS bamsurgeon/etc/ins_seqs/line.fa 12
3	149720168	149757997	INV
12	26225020	26255331	INS bamsurgeon/etc/ins_seqs/pseudo.fa 21
6	6224898	6272481	INV
6	69656749	69680417	INV
8	32544110	32578690	DUP 2
8	74594698	74634432	INS bamsurgeon/etc/ins_seqs/alu.fa 7
12	80919993	80965868	INV
12	95859818	95892096	INV
6	30389816	30414644	INV
18	49930610	49957167	INS bamsurgeon/etc/ins_seqs/alu.fa 25
3	100230536	100273812	DUP 4
3	159478890	159509861	DUP 3
20	33994861	34034092	DEL 0.952004906938
2	198493913	198531709	INS bamsurgeon/etc/ins_seqs/line.fa 14
4	187514294	187544143	DEL 0.626010149734
3	6443490	6476964	DUP 4
2	148583036	148630362	INV
18	20749305	20787768	INV
2	218366897	218390655	INS bamsurgeon/etc/ins_seqs/line_trunc.fa 29
22	21078298	21108949	INS bamsurgeon/etc/ins_seqs/line_trunc.fa 15
14	37808585	37844264	DUP 4
20	19047808	19085718	DEL 0.752618843488
X	136329011	136378886	DEL 0.57209648513
7	63017122	63063013	DUP 3
9	569624	606008	DUP 2
4	40137044	40173820	INV
14	44468632	44511869	DEL 0.530034491584
9	23800317	23843832	DEL 0.837439281687
2	68368322	68404140	INS bamsurgeon/etc/ins_seqs/pseudo.fa 20
1	31525823	31573533	INV
10	63883865	63913760	INV
10	76260282	76284283	INV
X	65301106	65345891	INS bamsurgeon/etc/ins_seqs/pseudo.fa 26
21	40835113	40879801	INS bamsurgeon/etc/ins_seqs/pseudo.fa 13
7	45478883	45509593	DUP 2
2	31713922	31740244	DEL 0.609014050409
5	51228838	51252332	INV
1	117449799	117489425	INS bamsurgeon/etc/ins_seqs/pseudo.fa 30
22	24470119	24502453	INS bamsurgeon/etc/ins_seqs/line_trunc.fa 22
18	57096722	57139331	INS bamsurgeon/etc/ins_seqs/line_trunc.fa 28
16	16554054	16599589	INS bamsurgeon/etc/ins_seqs/alu.fa 16
1	183222657	183257955	INV
6	47481590	47508788	INS bamsurgeon/etc/ins_seqs/line.fa 25
20	52959737	52990585	INV
5	136067660	136096764	DUP 4
3	194343681	194388668	INS bamsurgeon/etc/ins_seqs/pseudo.fa 15
X	43774067	43804825	DUP 3
19	18205742	18255147	INV
6	151676740	151714849	DEL 0.650616091086
1	221659124	221686356	INV
2	228404261	228442166	DEL 0.868744366895
11	110290150	110317644	DUP 2
21	28033139	28060327	DUP 3
4	158899349	158946722	DEL 0.547411839963
2	230420601	230455618	DEL 0.775306699685
3	47338594	47364086	INS bamsurgeon/etc/ins_seqs/alu.fa 3
5	71358977	71403544	INV
1	34867738	34893225	INV
8	111418070	111463631	INV
9	23966805	24009688	DEL 0.607405475283
22	39106221	39138250	DEL 0.836626663264
4	9654156	9701376	DUP 1
1	19917786	19964276	INS bamsurgeon/etc/ins_seqs/alu.fa 24
11	67611318	67652134	INS bamsurgeon/etc/ins_seqs/line.fa 21
13	108254988	108295188	DUP 2
11	96212412	96255370	INV
20	38601132	38643275	DEL 0.771833021056
8	30726258	30765181	DUP 4
1	193447010	193474136	INV
4	144643967	144673460	DUP 1
11	49474931	49513495	DUP 1
3	85054195	85080903	INV
X	88208933	88233243	INS bamsurgeon/etc/ins_seqs/line_trunc.fa 8
4	10627668	10662976	INS bamsurgeon/etc/ins_seqs/alu.fa 20
11	46429280	46463995	DUP 1
9	7029152	7053476	DUP 2
3	112257927	112304801	INV
17	62545138	62579740	DEL 0.974601013132
16	760542	800758	DEL 0.579837226845
3	168921704	168964285	DUP 2
8	33379035	33409574	INS bamsurgeon/etc/ins_seqs/line.fa 25
3	159753462	159779025	INS bamsurgeon/etc/ins_seqs/line.fa 16
7	90441911	90470136	DEL 0.6115574893
9	140879573	140927468	DEL 0.733405324889
9	98336378	98380163	INS bamsurgeon/etc/ins_seqs/line_trunc.fa 14
1	181080225	181115219	DEL 0.875474260275
2	67455364	67502229	DEL 0.717706448063
2	71876761	71908880	DEL 0.693087008698
19	30746802	30775037	INV
7	113015743	113042177	DUP 2
6	42152267	42191833	DEL 0.862714692984
4	56667297	56700460	DEL 0.73704986087
16	21642689	21671460	INV
8	74425890	74470804	DEL 0.600849147477
18	67188435	67222283	INV
5	72235268	72282567	INV
10	88829667	88870948	INV
2	125612458	125644804	DEL 0.522145829647
X	103837235	103879732	INS bamsurgeon/etc/ins_seqs/line.fa 10
1	4579033	4616412	DUP 2
10	81931413	81955756	DEL 0.981206095478
2	198427946	198465241	INV
5	143277337	143310688	DEL 0.561065588806
5	128327795	128361169	DEL 0.889176614403
5	149004038	149029048	INV
2	66119553	66146955	INS bamsurgeon/etc/ins_seqs/alu.fa 8
1	57803839	57848780	INS bamsurgeon/etc/ins_seqs/alu.fa 13
7	152926575	152967142	DUP 4
8	92473695	92513575	DEL 0.79087394083
2	65153466	65181278	DUP 4
4	22290540	22330623	INV
11	93452329	93498338	DUP 1
2	125470805	125513011	INS bamsurgeon/etc/ins_seqs/line_trunc.fa 4
6	58558835	58596396	DUP 3
6	146615135	146662995	INS bamsurgeon/etc/ins_seqs/alu.fa 0
1	30496030	30539379	DUP 2
3	134820671	134865004	INS bamsurgeon/etc/ins_seqs/pseudo.fa 15
1	47690333	47721322	INV
21	25821434	25855515	DUP 3
8	12977818	13017936	INS bamsurgeon/etc/ins_seqs/pseudo.fa 7
19	55146409	55174643	INV
4	174172740	174195970	DEL 0.807573411817
2	204339586	204373299	DEL 0.80301535421
13	78317975	78366459	INV
12	105625176	105658277	DUP 3
19	14553401	14594458	DUP 4
3	27838590	27883225	INV
3	99218820	99256364	DEL 0.918465228332
3	176353432	176386907	DUP 1
7	24540026	24583834	INS bamsurgeon/etc/ins_seqs/line_trunc.fa 28
9	127074225	127098919	DUP 4
4	676706	705637	INV
11	124192013	124234934	INS bamsurgeon/etc/ins_seqs/pseudo.fa 0
4	170475811	170519497	INS bamsurgeon/etc/ins_seqs/line.fa 19
11	63805387	63851444	INS bamsurgeon/etc/ins_seqs/pseudo.fa 25
19	30559115	30599219	INS bamsurgeon/etc/ins_seqs/line_trunc.fa 0
9	131096166	131122796	INS bamsurgeon/etc/ins_seqs/line.fa 29
9	89292327	89317751	DUP 1
2	70221565	70262343	INS bamsurgeon/etc/ins_seqs/alu.fa 7
2	53979542	54020095	INS bamsurgeon/etc/ins_seqs/pseudo.fa 25
X	93179441	93208393	DUP 2
9	32195423	32234379	INS bamsurgeon/etc/ins_seqs/line_trunc.fa 9
12	7848220	7873940	INV
18	4431777	4475312	DUP 2
14	36256989	36294356	DUP 3
11	8968204	9010991	INV
1	46333291	46357589	DEL 0.84693942402
10	111048242	111075856	INS bamsurgeon/etc/ins_seqs/line.fa 7
X	86975768	87016695	DUP 4
12	59292983	59325113	DUP 2
9	109589949	109624004	DUP 3
X	79615249	79655741	INV
17	26224893	26252319	INV
10	75629402	75674944	INS bamsurgeon/etc/ins_seqs/alu.fa 7
2	171961781	172001986	DUP 2
4	131178875	131226258	INS bamsurgeon/etc/ins_seqs/line_trunc.fa 5
18	39946757	39996709	DEL 0.755693495172
1	159769100	159817744	DUP 4
X	136787275	136819975	DUP 3
4	111023655	111049798	INS bamsurgeon/etc/ins_seqs/line.fa 18
19	57595730	57642824	DEL 0.644626174649
4	81016214	81054747	INV
2	58536967	58562193	INV
4	81321071	81346656	INS bamsurgeon/etc/ins_seqs/alu.fa 2
12	5445014	5485951	INS bamsurgeon/etc/ins_seqs/line_trunc.fa 29
8	88342970	88368672	DUP 2
13	97611259	97645619	INS bamsurgeon/etc/ins_seqs/alu.fa 8
1	2983902	3033640	INV
14	66624611	66652908	DUP 1
17	75634427	75677311	DEL 0.519003050046
14	57218333	57252779	DEL 0.877335149242
X	72751557	72778345	DUP 1
18	23881248	23929280	INV
13	47901469	47928506	DEL 0.711352426784
12	59092437	59142182	DEL 0.529305322565
14	69385724	69421382	INV
12	71865456	71891132	INV
19	42288913	42337284	DUP 1
2	11527483	11565328	INV
20	46689430	46714118	DUP 4
7	108491218	108518959	INS bamsurgeon/etc/ins_seqs/pseudo.fa 21
5	137024040	137060678	INV
5	9264048	9296588	INS bamsurgeon/etc/ins_seqs/line.fa 19
X	44317666	44349858	DEL 0.841052781054
17	11316921	11360470	DEL 0.748546251441
1	186100975	186145728	DEL 0.670508754592
8	12593626	12642072	DUP 4
4	179380369	179418527	INS bamsurgeon/etc/ins_seqs/alu.fa 12
8	50076584	50106236	DEL 0.570249980807
12	130224495	130263134	DEL 0.770160501028
2	99888921	99929486	INS bamsurgeon/etc/ins_seqs/pseudo.fa 2
4	59592254	59618731	DUP 1
22	35943904	35981399	INS bamsurgeon/etc/ins_seqs/pseudo.fa 25
10	7185207	7230024	INS bamsurgeon/etc/ins_seqs/pseudo.fa 0
X	29745283	29777486	DUP 1
2	34947292	34992241	DUP 4
3	97781771	97818536	DEL 0.748634433948
9	77203435	77243361	DUP 1
5	98174053	98221427	DEL 0.942771399739
10	47972607	47996203	DUP 3
5	34480847	34504997	DEL 0.780231829326
8	113817039	113856541	DEL 0.699222175477
10	65661430	65688033	DEL 0.547217114832
10	98640884	98664605	DUP 4
7	25929356	25971253	INS bamsurgeon/etc/ins_seqs/line_trunc.fa 16
2	180129724	180175471	DEL 0.75108046657
7	99636037	99676104	INS bamsurgeon/etc/ins_seqs/alu.fa 16
4	117554473	117599970	DEL 0.620494382212
12	55807490	55857387	INV
5	128174712	128207630	DUP 1
17	37023092	37062090	DUP 2
10	90789525	90832244	DEL 0.991357908126
6	97294240	97332640	INV
4	18475871	18517010	INS bamsurgeon/etc/ins_seqs/pseudo.fa 16
7	113898732	113939846	INV
6	71270857	71308519	DEL 0.80696986336
14	46569310	46611959	DUP 2
22	30014977	30055887	INV
4	99437238	99460558	INS bamsurgeon/etc/ins_seqs/line_trunc.fa 6
10	124762899	124795692	DEL 0.694944727447
17	45131261	45164802	DEL 0.814043718671
12	118246900	118273201	INV
16	53482814	53529422	DUP 2
11	68650344	68677155	DUP 3
17	52322330	52355392	INS bamsurgeon/etc/ins_seqs/line.fa 12
X	114184934	114216380	DEL 0.690825918648
13	52597435	52628467	DEL 0.82909354491
9	139136685	139181974	INV
2	62074719	62102116	INS bamsurgeon/etc/ins_seqs/alu.fa 28
9	85841876	85887566	DEL 0.613991861524
6	107002932	107043562	INV
1	235101967	235130574	INV
10	84826723	84852956	DEL 0.591575059942
6	41889309	41932963	INS bamsurgeon/etc/ins_seqs/line_trunc.fa 10
6	161899483	161925416	INS bamsurgeon/etc/ins_seqs/pseudo.fa 16
3	173241927	173279911	DUP 4
20	60705388	60740945	INV
9	20728421	20755496	INS bamsurgeon/etc/ins_seqs/alu.fa 30
2	168592124	168633891	INV
10	129381	154659	INS bamsurgeon/etc/ins_seqs/pseudo.fa 1
14	44978434	45007402	INV
3	124525306	124565698	DEL 0.889426777463
5	98830386	98877444	DUP 1
2	102138017	102161462	DEL 0.563933770404
6	124919692	124953808	INS bamsurgeon/etc/ins_seqs/alu.fa 18
2	3947171	3986627	INS bamsurgeon/etc/ins_seqs/pseudo.fa 19
6	130935822	130978698	INV
2	197924242	197973991	DUP 4
4	42367327	42405084	DUP 3
18	40655844	40694111	INS bamsurgeon/etc/ins_seqs/alu.fa 7
2	213869408	213894167	INV
1	198989829	199021805	DEL 0.614837939508
5	111497847	111541696	DUP 3
3	34543453	34580168	INS bamsurgeon/etc/ins_seqs/line_trunc.fa 2
X	20700757	20748366	INS bamsurgeon/etc/ins_seqs/pseudo.fa 5
7	146275611	146299443	INS bamsurgeon/etc/ins_seqs/line.fa 9
3	84330351	84362728	INV
17	5549097	5584116	INV
1	62172502	62196455	INS bamsurgeon/etc/ins_seqs/alu.fa 11
13	28198331	28224813	DUP 1
7	75885208	75931033	DEL 0.784546415483
4	25029817	25068237	DEL 0.574855101102
14	36500670	36548454	DEL 0.612947790682
3	74104022	74135555	DEL 0.933211723006
3	2010721	2051695	INS bamsurgeon/etc/ins_seqs/alu.fa 1
X	34835812	34885696	DEL 0.663169540215
8	21817398	21859778	DEL 0.644187604818
12	89873199	89914598	DEL 0.868915219453
4	79961817	79990580	INS bamsurgeon/etc/ins_seqs/pseudo.fa 12
8	128441407	128490866	DEL 0.527311077449
1	48251042	48290921	DUP 4
5	105476469	105510902	INS bamsurgeon/etc/ins_seqs/pseudo.fa 1
17	27618751	27663399	INS bamsurgeon/etc/ins_seqs/line_trunc.fa 10
1	40258720	40296664	INV
15	30044669	30090062	DUP 1
14	45508700	45535430	DEL 0.92219679255
4	5363155	5403065	DEL 0.663029488285
15	79661628	79709278	INV
2	149901949	149945900	INS bamsurgeon/etc/ins_seqs/line.fa 24
8	85439899	85482905	DEL 0.811155680987
12	73828874	73873311	INV
12	120793278	120817024	INV
7	97929068	97965645	DUP 1
5	6343965	6391778	INS bamsurgeon/etc/ins_seqs/pseudo.fa 23
15	62081725	62128690	DUP 1
1	39928964	39965905	INS bamsurgeon/etc/ins_seqs/line.fa 29
13	74032500	74069352	DUP 1
4	41172072	41204636	DEL 0.824936488457
1	44375782	44412444	DEL 0.786244920494
7	29424932	29449785	DEL 0.611096369757
4	69464768	69488779	DUP 4
2	147762677	147808716	DUP 2
10	110078189	110105490	DUP 4
22	18113593	18156006	INS bamsurgeon/etc/ins_seqs/alu.fa 29
15	33300841	33338496	INV
15	84389940	84433408	DUP 4
15	57414385	57464338	INS bamsurgeon/etc/ins_seqs/line_trunc.fa 23
11	112715171	112748278	INV
6	81958847	82001353	INS bamsurgeon/etc/ins_seqs/line.fa 21
4	38042704	38090105	DEL 0.584371444139
3	55484212	55532709	INS bamsurgeon/etc/ins_seqs/pseudo.fa 20
9	137159664	137195913	DEL 0.646186511134
2	56604772	56631929	INV
21	21190209	21214936	DEL 0.658223599202
7	118911636	118935567	DUP 1
3	8111151	8140299	DUP 3
7	81419422	81454922	DUP 1
X	78808886	78836155	DUP 3
[truncated: 886 more rows]
