# Supplementary material for: Combining accurate tumor genome simulation with crowdsourcing to benchmark somatic structural variant detection
Source: Genome Biol. 2018 Nov 6;19:188. doi: 10.1186/s13059-018-1539-5 (PMC6219177; doi:10.1186/s13059-018-1539-5)
Supplement: Supplementary file 7 — BAMSurgeon input files used to generate the three in silico tumor-normal pairs (IS1-IS3). (GZ 122 kb) [file 13059_2018_1539_MOESM7_ESM.gz › ins_seqs/line.fa]

>L1HS	L1	Homo sapiens
gggaggaggagccaagatggccgaataggaacagctccggtctacagctcccagcgtgagcgacgcagaa
gacgggtgatttctgcatttccatctgaggtaccgggttcatctcactagggagtgccagacagtgggcg
caggccagtgtgtgtgcgcaccgtgcgcgagccgaagcagggcgaggcattgcctcacctgggaagcgca
aggggtcagggagttccctttccgagtcaaagaaaggggtgacggacgcacctggaaaatcgggtcactc
ccacccgaatattgcgcttttcagaccggcttaagaaacggcgcaccacgagactatatcccacacctgg
ctcagagggtcctacgcccacggaatctcgctgattgctagcacagcagtctgagatcaaactgcaaggc
ggcaacgaggctgggggaggggcgcccgccattgcccaggcttgcttaggtaaacaaagcagccgggaag
ctcgaactgggtggagcccaccacagctcaaggaggcctgcctgcctctgtaggctccacctctgggggc
agggcacagacaaacaaaaagacagcagtaacctctgcagacttaagtgtccctgtctgacagctttgaa
gagagcagtggttctcccagcacgcagctggagatctgagaacgggcagactgcctcctcaagtgggtcc
ctgacccctgacccccgagcagcctaactgggaggcaccccccagcaggggcacactgacacctcacacg
gcagggtattccaacagacctgcagctgagggtcctgtctgttagaaggaaaactaacaaccagaaagga
catctacaccgaaaacccatctgtacatcaccatcatcaaagaccaaaagtagataaaaccacaaagatg
gggaaaaaacagaacagaaaaactggaaactctaaaacgcagagcgcctctcctcctccaaaggaacgca
gttcctcaccagcaacagaacaaagctggatggagaatgattttgacgagctgagagaagaaggcttcag
acgatcaaattactctgagctacgggaggacattcaaaccaaaggcaaagaagttgaaaactttgaaaaa
aatttagaagaatgtataactagaataaccaatacagagaagtgcttaaaggagctgatggagctgaaaa
ccaaggctcgagaactacgtgaagaatgcagaagcctcaggagccgatgcgatcaactggaagaaagggt
atcagcaatggaagatgaaatgaatgaaatgaagcgagaagggaagtttagagaaaaaagaataaaaaga
aatgagcaaagcctccaagaaatatgggactatgtgaaaagaccaaatctacgtctgattggtgtacctg
aaagtgatgtggagaatggaaccaagttggaaaacactctgcaggatattatccaggagaacttccccaa
tctagcaaggcaggccaacgttcagattcaggaaatacagagaacgccacaaagatactcctcgagaaga
gcaactccaagacacataattgtcagattcaccaaagttgaaatgaaggaaaaaatgttaagggcagcca
gagagaaaggtcgggttaccctcaaaggaaagcccatcagactaacagcggatctctcggcagaaaccct
acaagccagaagagagtgggggccaatattcaacattcttaaagaaaagaattttcaacccagaatttca
tatccagccaaactaagcttcataagtgaaggagaaataaaatactttatagacaagcaaatgctgagag
attttgtcaccaccaggcctgccctaaaagagctcctgaaggaagcgctaaacatggaaaggaacaaccg
gtaccagccgctgcaaaatcatgccaaaatgtaaagaccatcgagactaggaagaaactgcatcaactaa
tgagcaaaatcaccagctaacatcataatgacaggatcaaattcacacataacaatattaactttaaata
taaatggactaaattctgcaattaaaagacacagactggcaagttggataaagagtcaagacccatcagt
gtgctgtattcaggaaacccatctcacgtgcagagacacacataggctcaaaataaaaggatggaggaag
atctaccaagccaatggaaaacaaaaaaaggcaggggttgcaatcctagtctctgataaaacagacttta
aaccaacaaagatcaaaagagacaaagaaggccattacataatggtaaagggatcaattcaacaagagga
gctaactatcctaaatatttatgcacccaatacaggagcacccagattcataaagcaagtcctcagtgac
ctacaaagagacttagactcccacacattaataatgggagactttaacaccccactgtcaacattagaca
gatcaacgagacagaaagtcaacaaggatacccaggaattgaactcagctctgcaccaagcagacctaat
agacatctacagaactctccaccccaaatcaacagaatatacatttttttcagcaccacaccacacctat
tccaaaattgaccacatagttggaagtaaagctctcctcagcaaatgtaaaagaacagaaattataacaa
actatctctcagaccacagtgcaatcaaactagaactcaggattaagaatctcactcaaagccgctcaac
tacatggaaactgaacaacctgctcctgaatgactactgggtacataacgaaatgaaggcagaaataaag
atgttctttgaaaccaacgagaacaaagacaccacataccagaatctctgggacgcattcaaagcagtgt
gtagagggaaatttatagcactaaatgcctacaagagaaagcaggaaagatccaaaattgacaccctaac
atcacaattaaaagaactagaaaagcaagagcaaacacattcaaaagctagcagaaggcaagaaataact
aaaatcagagcagaactgaaggaaatagagacacaaaaaacccttcaaaaaatcaatgaatccaggagct
ggttttttgaaaggatcaacaaaattgatagaccgctagcaagactaataaagaaaaaaagagagaagaa
tcaaatagacacaataaaaaatgataaaggggatatcaccaccgatcccacagaaatacaaactaccatc
agagaatactacaaacacctctacgcaaataaactagaaaatctagaagaaatggatacattcctcgaca
catacactctcccaagactaaaccaggaagaagttgaatctctgaatagaccaataacaggctctgaaat
tgtggcaataatcaatagtttaccaaccaaaaagagtccaggaccagatggattcacagccgaattctac
cagaggtacaaggaggaactggtaccattccttctgaaactattccaatcaatagaaaaagagggaatcc
tccctaactcattttatgaggccagcatcattctgataccaaagccgggcagagacacaaccaaaaaaga
gaattttagaccaatatccttgatgaacattgatgcaaaaatcctcaataaaatactggcaaaccgaatc
cagcagcacatcaaaaagcttatccaccatgatcaagtgggcttcatccctgggatgcaaggctggttca
atatacgcaaatcaataaatgtaatccagcatataaacagagccaaagacaaaaaccacatgattatctc
aatagatgcagaaaaagcctttgacaaaattcaacaacccttcatgctaaaaactctcaataaattaggt
attgatgggacgtatttcaaaataataagagctatctatgacaaacccacagccaatatcatactgaatg
ggcaaaaactggaagcattccctttgaaaactggcacaagacagggatgccctctctcaccgctcctatt
caacatagtgttggaagttctggccagggcaatcaggcaggagaaggaaataaagggtattcaattagga
aaagaggaagtcaaattgtccctgtttgcagacgacatgattgtttatctagaaaaccccatcgtctcag
cccaaaatctccttaagctgataagcaacttcagcaaagtctcaggatacaaaatcaatgtacaaaaatc
acaagcattcttatacaccaacaacagacaaacagagagccaaatcatgggtgaactcccattcacaatt
gcttcaaagagaataaaatacctaggaatccaacttacaagggatgtgaaggacctcttcaaggagaact
acaaaccactgctcaaggaaataaaagaggacacaaacaaatggaagaacattccatgctcatgggtagg
aagaatcaatatcgtgaaaatggccatactgcccaaggtaatttacagattcaatgccatccccatcaag
ctaccaatgactttcttcacagaattggaaaaaactactttaaagttcatatggaaccaaaaaagagccc
gcatcgccaagtcaatcctaagccaaaagaacaaagctggaggcatcacactacctgacttcaaactata
ctacaaggctacagtaaccaaaacagcatggtactggtaccaaaacagagatatagatcaatggaacaga
acagagccctcagaaataatgccgcatatctacaactatctgatctttgacaaacctgagaaaaacaagc
aatggggaaaggattccctatttaataaatggtgctgggaaaactggctagccatatgtagaaagctgaa
actggatcccttccttacaccttatacaaaaatcaattcaagatggattaaagatttaaacgttagacct
aaaaccataaaaaccctagaagaaaacctaggcattaccattcaggacataggcgtgggcaaggacttca
tgtccaaaacaccaaaagcaatggcaacaaaagccaaaattgacaaatgggatctaattaaactaaagag
cttctgcacagcaaaagaaactaccatcagagtgaacaggcaacctacaacatgggagaaaattttcgca
acctactcatctgacaaagggctaatatccagaatctacaatgaactcaaacaaatttacaagaaaaaaa
caaacaaccccatcaaaaagtgggcgaaggacatgaacagacacttctcaaaagaagacatttatgcagc
caaaaaacacatgaagaaatgctcatcatcactggccatcagagaaatgcaaatcaaaaccactatgaga
tatcatctcacaccagttagaatggcaatcattaaaaagtcaggaaacaacaggtgctggagaggatgtg
gagaaataggaacacttttacactgttggtgggactgtaaactagttcaaccattgtggaagtcagtgtg
gcgattcctcagggatctagaactagaaataccatttgacccagccatcccattactgggtatataccca
aaggactataaatcatgctgctataaagacacatgcacacgtatgtttattgcggcactattcacaatag
caaagacttggaaccaacccaaatgtccaacaatgatagactggattaagaaaatgtggcacatatacac
catggaatactatgcagccataaaaaatgatgagttcatatcctttgtagggacatggatgaaattggaa
accatcattctcagtaaactatcgcaagaacaaaaaaccaaacaccgcatattctcactcataggtggga
attgaacaatgagatcacatggacacaggaaggggaatatcacactctggggactgtggtggggtcgggg
gaggggggagggatagcattgggagatatacctaatgctagatgacacgttagtgggtgcagcgcaccag
catggcacatgtatacatatgtaactaacctgcacaatgtgcacatgtaccctaaaacttagagtataat
aaaaaaaaaaaaaaaaaaaaaaaaaaaaaaaaaataaataaaaaaaaaaaaaaaaaaaaaaaaaaaaaaa
aaaaaaaaaaaaaaaaaaaaaaaaaaaaaaaaaaaaaaa
