# Supplementary material for: Combining accurate tumor genome simulation with crowdsourcing to benchmark somatic structural variant detection
Source: Genome Biol. 2018 Nov 6;19:188. doi: 10.1186/s13059-018-1539-5 (PMC6219177; doi:10.1186/s13059-018-1539-5)
Supplement: Supplementary file 7 — BAMSurgeon input files used to generate the three in silico tumor-normal pairs (IS1-IS3). (GZ 122 kb) [file 13059_2018_1539_MOESM7_ESM.gz › IS2.SV.input.txt]

4	43096712	43134883	DUP 1
4	147147255	147183220	INS bamsurgeon/etc/ins_seqs/alu.fa 6
8	136698958	136756666	DEL 0.699607858573
20	343332	377692	DEL 0.541469422744
8	71894142	71940945	DUP 1
2	226101120	226142772	INS bamsurgeon/etc/ins_seqs/pseudo.fa 30
15	95246788	95272521	INV
15	100652011	100705675	DEL 0.56711801044
4	73231313	73270652	DUP 2
20	54254273	54301590	INV
7	136905122	136954495	DUP 1
8	132586375	132615263	DEL 0.82097670864
X	71728673	71782200	DUP 4
4	178538432	178595397	INV
4	147229748	147273852	DEL 0.82590749931
4	62145698	62183914	DUP 2
9	134323005	134359127	INV
10	54109051	54134942	INV
11	35448858	35507864	INS bamsurgeon/etc/ins_seqs/line.fa 30
14	61364730	61398043	INV
14	44369254	44428714	INS bamsurgeon/etc/ins_seqs/alu.fa 21
3	50585006	50636617	INS bamsurgeon/etc/ins_seqs/pseudo.fa 0
9	18041019	18092217	DUP 3
3	30259627	30314941	INV
13	51944803	51970529	INV
20	6148040	6206944	DUP 4
6	34827600	34884381	INV
9	129214949	129263263	DEL 0.87791878555
2	35727098	35774132	DUP 1
4	77666931	77706848	INV
8	127338440	127389642	INV
3	153366473	153411675	DUP 2
6	106589908	106633577	DUP 2
3	180553229	180612381	INS bamsurgeon/etc/ins_seqs/pseudo.fa 17
3	120304336	120347724	DUP 1
16	59939027	59996910	INV
10	92148427	92184844	DEL 0.610144685699
11	16414944	16460166	DEL 0.686368480654
14	19808460	19847075	INV
7	124526206	124570220	DEL 0.650554778004
20	7892978	7948125	INV
11	131515663	131544873	DEL 0.833921950518
8	116979011	117019134	INS bamsurgeon/etc/ins_seqs/pseudo.fa 15
14	62057149	62083895	DEL 0.59155789163
14	23616840	23675482	DEL 0.732246818402
X	73162346	73219564	DEL 0.939579334183
14	46754162	46790575	INS bamsurgeon/etc/ins_seqs/pseudo.fa 0
10	128831849	128886859	DUP 3
10	35876689	35919706	DEL 0.924036779581
2	40984701	41012194	DUP 1
8	83731221	83779889	INS bamsurgeon/etc/ins_seqs/line_trunc.fa 1
22	43822885	43865054	INS bamsurgeon/etc/ins_seqs/pseudo.fa 16
2	215348327	215374336	DUP 3
13	100845101	100903853	INS bamsurgeon/etc/ins_seqs/pseudo.fa 29
7	94592400	94630992	INV
3	42363153	42417234	DEL 0.508859671352
10	101347910	101373865	DEL 0.560391742989
11	39749094	39780635	DUP 1
6	95926466	95964818	DUP 3
7	138725554	138755890	INV
15	93339354	93380371	DUP 2
4	74175402	74213251	INS bamsurgeon/etc/ins_seqs/pseudo.fa 1
14	83928450	83957486	INV
X	148696300	148744792	DEL 0.7024853604
19	20219364	20276636	INV
19	16714880	16740720	INS bamsurgeon/etc/ins_seqs/alu.fa 20
3	38709038	38751681	DEL 0.674273284419
21	43082784	43137850	INV
11	87450441	87505596	INS bamsurgeon/etc/ins_seqs/line.fa 8
13	68957166	69004508	DUP 1
9	81083691	81116131	INS bamsurgeon/etc/ins_seqs/alu.fa 0
9	27249279	27282442	DEL 0.646134678799
4	57759215	57814623	INV
17	79196821	79233845	DUP 3
11	119534096	119578450	INS bamsurgeon/etc/ins_seqs/line.fa 30
4	166682688	166721235	INS bamsurgeon/etc/ins_seqs/alu.fa 26
12	51288878	51330930	INS bamsurgeon/etc/ins_seqs/line.fa 19
21	42438421	42466627	INS bamsurgeon/etc/ins_seqs/alu.fa 28
4	11246940	11281163	INV
13	104732950	104759310	DEL 0.919294064839
17	30999962	31050580	DEL 0.543636543517
1	83921134	83975606	DEL 0.907446493007
13	104809350	104849201	INS bamsurgeon/etc/ins_seqs/line.fa 24
3	64654294	64713991	DUP 1
7	134242419	134298153	DEL 0.767150784797
14	46432282	46472958	INV
9	79972597	80012588	INS bamsurgeon/etc/ins_seqs/alu.fa 23
X	96696001	96743854	INV
14	69191708	69221776	INV
1	157328418	157381978	INV
4	177310052	177365384	DEL 0.595600202803
11	4303999	4355949	DUP 1
15	64985113	65013699	DUP 3
3	171730892	171757704	DEL 0.528826063162
3	149938179	149989899	DUP 4
13	108780062	108823894	DEL 0.644514143934
5	84106723	84166410	INS bamsurgeon/etc/ins_seqs/line.fa 27
11	11739079	11773682	DEL 0.953637005071
14	82917643	82959246	INS bamsurgeon/etc/ins_seqs/line.fa 15
1	239471378	239525260	INS bamsurgeon/etc/ins_seqs/line.fa 22
17	37170764	37229388	INV
4	118218559	118274932	DUP 2
2	151978111	152025882	DUP 4
2	119025374	119066940	INV
2	236673170	236705398	INV
4	140420181	140463602	DEL 0.93353588849
7	112431827	112484831	INV
15	68245967	68300150	DEL 0.841737038592
1	223387089	223415998	INS bamsurgeon/etc/ins_seqs/pseudo.fa 1
10	51003353	51056530	DEL 0.82557701419
1	159542862	159577830	INS bamsurgeon/etc/ins_seqs/line_trunc.fa 1
15	76925130	76952684	INS bamsurgeon/etc/ins_seqs/line.fa 7
22	20710018	20760112	INS bamsurgeon/etc/ins_seqs/line.fa 18
8	70675775	70709800	DUP 1
1	72502709	72529967	DUP 4
11	126760305	126804834	INV
1	97600999	97630647	INV
18	1404043	1445710	DEL 0.726512523517
9	115861332	115890213	INS bamsurgeon/etc/ins_seqs/line_trunc.fa 21
X	55124323	55150198	DEL 0.664698374204
8	11949223	11999761	DEL 0.680318033094
1	68295605	68323890	INS bamsurgeon/etc/ins_seqs/line.fa 24
X	119792897	119829989	INS bamsurgeon/etc/ins_seqs/alu.fa 16
X	134649094	134676337	INV
3	95891489	95926966	DEL 0.757392232738
6	50575092	50623796	INV
3	59181060	59206422	INV
9	86797261	86839323	INV
5	115415128	115468704	INV
12	61801566	61845906	DUP 4
11	28884803	28943503	INV
18	14018975	14050738	INV
20	59156022	59206654	INS bamsurgeon/etc/ins_seqs/line_trunc.fa 25
8	38924841	38957377	INV
12	42814420	42857221	INV
12	107379433	107416916	DEL 0.767717793705
7	22378095	22410257	INV
21	46601583	46641803	INV
16	52543844	52581481	DUP 4
1	241949315	241974810	INS bamsurgeon/etc/ins_seqs/alu.fa 19
5	91778669	91831145	INS bamsurgeon/etc/ins_seqs/pseudo.fa 27
8	122204772	122243942	INV
6	131755083	131808787	DUP 3
X	37439958	37480892	DUP 4
2	180423629	180462288	INS bamsurgeon/etc/ins_seqs/alu.fa 5
2	144111912	144152344	DUP 2
8	129547141	129593988	DUP 2
16	6929845	6968792	DUP 1
20	60294345	60331091	INS bamsurgeon/etc/ins_seqs/line.fa 7
15	49038406	49090984	DUP 3
7	107364211	107412326	DUP 2
4	82092597	82122495	DEL 0.50997942511
7	11692680	11727026	DEL 0.98053717648
17	67439282	67488292	DUP 1
5	15930338	15956292	INV
2	148632805	148658221	DEL 0.873616160577
4	30787098	30829837	INS bamsurgeon/etc/ins_seqs/line.fa 0
11	76023081	76062786	INS bamsurgeon/etc/ins_seqs/pseudo.fa 7
15	50425673	50455880	DUP 1
16	16150965	16180672	INS bamsurgeon/etc/ins_seqs/pseudo.fa 6
12	79545664	79589167	INS bamsurgeon/etc/ins_seqs/line.fa 26
12	83675025	83707337	DUP 1
13	33514772	33571269	INS bamsurgeon/etc/ins_seqs/line.fa 10
8	55430086	55462846	DEL 0.957094044791
18	665004	706284	DUP 3
5	102499820	102556825	INV
10	130636783	130662034	INS bamsurgeon/etc/ins_seqs/alu.fa 7
3	34107527	34150119	DUP 2
9	78116528	78156190	INV
19	43024772	43067840	INV
10	74041759	74101396	INV
17	41513038	41549287	INS bamsurgeon/etc/ins_seqs/pseudo.fa 19
5	134864307	134909267	INS bamsurgeon/etc/ins_seqs/line.fa 12
14	36598943	36643259	INV
X	55844786	55881629	DUP 3
9	23274431	23305601	INS bamsurgeon/etc/ins_seqs/line.fa 25
18	3434613	3471322	INV
13	112281859	112331096	INV
14	101457404	101515143	DUP 4
16	1128692	1169461	DEL 0.81562068074
1	158064296	158111273	INV
1	23440340	23478448	INV
17	17752538	17806189	DEL 0.768264790905
12	25103183	25131604	INS bamsurgeon/etc/ins_seqs/pseudo.fa 7
2	7453435	7489998	DEL 0.543506957629
20	14202820	14255815	DEL 0.879517279801
7	48352130	48378628	DUP 2
7	77648216	77707021	DEL 0.814281871656
2	32780550	32834188	INS bamsurgeon/etc/ins_seqs/alu.fa 18
6	48527232	48562821	DEL 0.657804957824
3	51098772	51128642	INV
5	4128874	4164169	DUP 1
4	158665149	158693173	INV
10	124038193	124079321	INS bamsurgeon/etc/ins_seqs/line.fa 15
18	30675557	30702892	INS bamsurgeon/etc/ins_seqs/line_trunc.fa 9
18	50633525	50684551	INV
7	137295406	137339107	INS bamsurgeon/etc/ins_seqs/line_trunc.fa 4
20	5852333	5891253	DEL 0.935104552491
9	134403775	134433899	DEL 0.634407770325
3	129016239	129050280	INV
2	200055187	200100355	DEL 0.903608867149
3	81127417	81155035	INV
12	60222714	60272560	DUP 3
7	151924902	151971545	DEL 0.871889154135
6	120263060	120318997	INS bamsurgeon/etc/ins_seqs/alu.fa 2
20	20250944	20283337	DEL 0.674141723378
6	22116488	22151548	DUP 4
8	22412352	22464004	DEL 0.514660201536
15	35027018	35084719	INS bamsurgeon/etc/ins_seqs/alu.fa 27
7	140197020	140241143	DUP 2
1	81866381	81913744	INS bamsurgeon/etc/ins_seqs/line.fa 1
18	74979555	75030745	INV
5	34653881	34703175	DEL 0.509367064934
3	74553993	74603617	INS bamsurgeon/etc/ins_seqs/line.fa 13
22	23544803	23581873	DUP 3
11	63850227	63875825	DEL 0.565275431471
2	111641162	111690285	INS bamsurgeon/etc/ins_seqs/pseudo.fa 30
11	50408550	50459080	DEL 0.688946855513
2	27362084	27392112	DUP 2
5	26649074	26691068	DEL 0.906827991084
7	31514702	31543402	DUP 2
1	84825826	84867183	INV
19	41087811	41114704	DEL 0.825504582178
5	148810879	148855067	DEL 0.721495387434
8	95374161	95423786	INV
12	42077709	42115551	INS bamsurgeon/etc/ins_seqs/line.fa 19
13	69883383	69938116	INV
8	527877	564733	DEL 0.573881154989
16	77587210	77642526	DUP 3
4	100753371	100784146	DUP 1
17	77171172	77197830	INS bamsurgeon/etc/ins_seqs/alu.fa 25
15	27389076	27436909	DUP 1
21	14911852	14942313	DEL 0.908809393939
1	105779271	105825722	DEL 0.552690669882
X	95735962	95782172	DUP 1
5	96188554	96223087	DEL 0.932477551096
2	40276892	40320821	DUP 3
7	66105845	66154499	DEL 0.785094094563
10	103069734	103100415	INV
4	107808272	107864809	INS bamsurgeon/etc/ins_seqs/alu.fa 19
X	48094804	48127303	DUP 1
3	94998713	95041909	DUP 2
5	147364006	147409857	INV
15	58325230	58383411	INV
8	72319197	72366509	DUP 2
1	184980528	185014318	DEL 0.558236506379
3	63515615	63560675	DUP 1
15	67255650	67286555	INV
4	105585566	105615356	DUP 3
2	156554656	156613228	INV
9	137204630	137260833	INS bamsurgeon/etc/ins_seqs/line.fa 19
X	87690413	87732887	INS bamsurgeon/etc/ins_seqs/line_trunc.fa 7
18	75136277	75184627	INS bamsurgeon/etc/ins_seqs/line.fa 26
4	116602246	116660531	INS bamsurgeon/etc/ins_seqs/line.fa 16
14	52758410	52806724	INS bamsurgeon/etc/ins_seqs/pseudo.fa 10
8	122278108	122307373	DEL 0.760922889789
13	71879304	71926095	DEL 0.922371298966
1	235418068	235445631	DUP 3
13	53446680	53491057	INS bamsurgeon/etc/ins_seqs/line_trunc.fa 9
4	134150483	134184194	DUP 4
2	211804837	211846994	INV
11	62425826	62462916	INV
16	29149518	29181314	INV
4	54664836	54691106	INV
11	56890961	56940275	INS bamsurgeon/etc/ins_seqs/line_trunc.fa 27
2	34676608	34719540	DUP 1
2	200190454	200241520	INS bamsurgeon/etc/ins_seqs/pseudo.fa 16
10	96774381	96801336	INV
3	17048128	17104835	INV
9	2764814	2809253	INS bamsurgeon/etc/ins_seqs/line_trunc.fa 9
5	120165783	120198154	INV
9	43738509	43776773	INS bamsurgeon/etc/ins_seqs/line.fa 6
6	146380381	146432778	DEL 0.892694550167
2	167252955	167312455	INV
19	58390495	58440688	DEL 0.859603970927
11	98544167	98587205	DEL 0.955195315034
2	182454280	182511982	DEL 0.628110093128
4	16729272	16787811	DEL 0.962952852965
12	132395153	132432925	DUP 3
15	41219288	41256984	DUP 2
2	109909130	109945465	DEL 0.820165064476
3	183251423	183292956	INV
6	21853092	21898534	DEL 0.956588260519
15	96570627	96600853	DUP 1
1	26549250	26576087	DUP 2
15	88772881	88814412	INS bamsurgeon/etc/ins_seqs/line_trunc.fa 0
12	94377809	94424896	DUP 1
9	90846129	90883496	INS bamsurgeon/etc/ins_seqs/pseudo.fa 21
19	40126484	40169493	INV
5	110447745	110481139	DUP 2
11	732649	762306	DUP 3
1	117784626	117843818	DEL 0.79880827748
16	56472414	56498990	DUP 3
15	70399762	70446014	DUP 3
7	11911497	11964098	DEL 0.580381797525
5	173736414	173788658	DUP 1
6	106668561	106697673	DEL 0.965002083802
9	113823162	113852158	DUP 2
1	36663229	36713432	INS bamsurgeon/etc/ins_seqs/alu.fa 12
15	58631816	58681944	INV
6	38606836	38649004	INS bamsurgeon/etc/ins_seqs/pseudo.fa 15
16	90185687	90225527	INS bamsurgeon/etc/ins_seqs/alu.fa 30
12	96035749	96092584	INV
13	81179602	81206517	INS bamsurgeon/etc/ins_seqs/alu.fa 24
5	159608962	159666068	DUP 1
1	1117679	1167775	DUP 4
15	43916806	43964492	INS bamsurgeon/etc/ins_seqs/pseudo.fa 26
6	85773273	85818941	INS bamsurgeon/etc/ins_seqs/line_trunc.fa 24
6	24017613	24055479	DUP 4
5	28119985	28176362	DUP 4
4	45025640	45084310	DUP 1
17	25422778	25475544	INS bamsurgeon/etc/ins_seqs/line_trunc.fa 7
3	135606843	135652069	INS bamsurgeon/etc/ins_seqs/alu.fa 16
4	26336666	26371890	INV
8	54765072	54792426	INV
13	55796986	55848682	INV
7	150225776	150274112	INV
2	144309065	144344758	INS bamsurgeon/etc/ins_seqs/line_trunc.fa 28
7	105962726	106017521	INS bamsurgeon/etc/ins_seqs/line.fa 8
1	224699526	224735125	INV
5	72981120	73032090	DEL 0.774347144018
11	47113403	47140969	INS bamsurgeon/etc/ins_seqs/line_trunc.fa 22
2	151277866	151303458	DUP 4
9	138097386	138127898	DUP 4
3	64122209	64181963	INS bamsurgeon/etc/ins_seqs/line_trunc.fa 15
8	14457157	14484768	DUP 4
13	42852587	42886209	DUP 4
19	53695025	53751057	INV
2	7613381	7642646	DEL 0.723792546958
16	49346632	49404347	DEL 0.861270175257
6	120729670	120780960	INV
3	18984777	19010348	DEL 0.572544507756
8	95482102	95509738	DUP 4
18	61130919	61172031	DEL 0.624721159714
5	174547091	174575068	DUP 4
2	109043451	109079610	INS bamsurgeon/etc/ins_seqs/pseudo.fa 24
8	120091446	120122292	INV
22	20837850	20895791	INS bamsurgeon/etc/ins_seqs/pseudo.fa 7
4	94161301	94206310	DEL 0.624276760138
12	21310559	21361723	INS bamsurgeon/etc/ins_seqs/alu.fa 8
11	12253827	12305892	INS bamsurgeon/etc/ins_seqs/alu.fa 5
3	149379146	149426049	DEL 0.812265280204
7	45625380	45680308	DUP 3
14	90086945	90115732	DEL 0.576008071332
9	91931136	91973583	INV
2	140945805	140972373	DEL 0.856890796566
8	108473057	108518575	INS bamsurgeon/etc/ins_seqs/line.fa 7
16	55210285	55253804	INV
7	71542462	71568752	INS bamsurgeon/etc/ins_seqs/line_trunc.fa 26
X	45287337	45344016	DEL 0.877003646411
2	18766958	18825579	DEL 0.656471048589
X	135812329	135854668	INS bamsurgeon/etc/ins_seqs/line.fa 4
10	82317369	82374001	INV
13	69423350	69455577	DUP 2
6	113033381	113068082	DEL 0.819892437707
2	70007804	70035288	DUP 4
3	178437484	178477056	DUP 3
X	48554390	48611769	INS bamsurgeon/etc/ins_seqs/alu.fa 19
3	108248501	108285617	INS bamsurgeon/etc/ins_seqs/line_trunc.fa 6
6	154671202	154711037	DEL 0.573739974064
5	118398948	118425253	DEL 0.903755857858
5	59707184	59748087	DEL 0.914477295645
5	135894626	135951702	DUP 1
7	91502536	91528965	DEL 0.557145614045
20	8004978	8046093	DEL 0.871361231282
7	130895666	130923441	INS bamsurgeon/etc/ins_seqs/line_trunc.fa 16
17	61127244	61168066	DEL 0.574600881741
6	27579806	27615304	DEL 0.598781407925
12	51375312	51409300	DUP 4
10	100848627	100889490	INV
21	37930486	37974108	DEL 0.788974639602
8	48876650	48910755	DUP 2
11	61402029	61436160	INV
3	31737639	31780494	INV
1	199377699	199430944	INV
6	48933170	48985368	DUP 3
8	98063736	98097332	INV
22	37424277	37478785	DEL 0.589240046565
12	62406306	62438335	DUP 4
4	164848868	164890999	DEL 0.798457732632
6	118736076	118762643	INV
2	57506796	57541126	DEL 0.718264596761
8	64457540	64509133	INS bamsurgeon/etc/ins_seqs/line_trunc.fa 25
6	95322515	95373835	INV
4	85127802	85167035	INV
18	66664877	66712056	INV
2	136952324	136984797	DUP 4
X	139498511	139547636	INV
6	86794793	86830857	DUP 1
13	30452471	30504163	INV
3	192993947	193038919	INV
13	50034331	50082921	INV
9	27341220	27384097	DEL 0.538668843243
11	22425812	22469674	DUP 3
7	37350490	37393175	DUP 1
10	95817596	95864586	DEL 0.966134219218
9	87941621	87969347	DEL 0.610804660611
7	50894172	50936531	INV
2	237178311	237229028	INS bamsurgeon/etc/ins_seqs/alu.fa 20
19	3466904	3507654	DUP 3
7	41879514	41912748	DEL 0.796786690083
3	117241460	117270738	DUP 2
1	101424710	101460115	DUP 4
11	50047468	50100459	INS bamsurgeon/etc/ins_seqs/alu.fa 16
8	128778194	128824281	DEL 0.867018702926
12	34281241	34329649	DUP 3
5	11528698	11566296	INV
13	45063360	45111773	INS bamsurgeon/etc/ins_seqs/alu.fa 9
7	61528717	61555905	DUP 3
2	77535452	77566431	DEL 0.856347460347
3	32511425	32548601	DUP 1
5	103467642	103496842	INS bamsurgeon/etc/ins_seqs/line.fa 28
8	82970748	83023475	INS bamsurgeon/etc/ins_seqs/alu.fa 29
3	39974314	40028419	INV
2	211299645	211342358	INS bamsurgeon/etc/ins_seqs/pseudo.fa 14
7	45380388	45416835	INS bamsurgeon/etc/ins_seqs/line_trunc.fa 1
8	32255590	32291597	DUP 1
13	101967826	102014404	DUP 3
3	37228045	37256113	INS bamsurgeon/etc/ins_seqs/pseudo.fa 28
2	20524673	20551599	INS bamsurgeon/etc/ins_seqs/pseudo.fa 12
1	55799826	55846359	DEL 0.87515348353
10	78154952	78199595	DEL 0.850650775663
2	34064066	34099266	INS bamsurgeon/etc/ins_seqs/line_trunc.fa 24
7	146828968	146857314	INV
X	118207874	118263499	DUP 3
10	105242739	105284870	DEL 0.511081271894
9	132639573	132689366	DEL 0.698190336584
6	136764294	136801066	INV
16	89934203	89960656	INS bamsurgeon/etc/ins_seqs/line_trunc.fa 18
1	149778109	149814539	INV
1	4416603	4454087	INV
9	111008842	111059612	DEL 0.744787894334
8	67242437	67289347	INV
8	8510461	8559916	DEL 0.883512638391
3	135182489	135220840	INV
X	42597491	42628869	DEL 0.592533046236
7	101897063	101936576	INV
4	181911350	181948062	INS bamsurgeon/etc/ins_seqs/pseudo.fa 5
1	61331538	61372339	INS bamsurgeon/etc/ins_seqs/line_trunc.fa 30
14	96755633	96797975	DUP 1
10	55608532	55657141	DEL 0.513260414405
8	38085878	38135013	DEL 0.733101005462
4	137697556	137745722	INV
5	161777400	161824819	INS bamsurgeon/etc/ins_seqs/pseudo.fa 5
X	145722639	145761902	DUP 2
7	152801757	152848819	DUP 4
7	27600734	27660158	INV
17	77472415	77518966	DEL 0.646312610519
9	84323247	84373442	INS bamsurgeon/etc/ins_seqs/line.fa 2
9	90238544	90295805	INS bamsurgeon/etc/ins_seqs/line.fa 1
15	54627352	54687287	INV
18	22773942	22815598	INV
4	122992274	123028163	DEL 0.726213155907
14	88050569	88084699	DUP 4
17	44845745	44896137	INV
13	103583949	103642049	INS bamsurgeon/etc/ins_seqs/line.fa 5
13	42090093	42146993	DEL 0.787322569827
10	120546977	120576694	DEL 0.983376140641
10	4234519	4290084	DEL 0.953836777159
4	67951778	67978076	DUP 1
12	95134763	95162164	INS bamsurgeon/etc/ins_seqs/line_trunc.fa 22
1	237222338	237268846	DUP 3
2	111783173	111828907	DEL 0.967676784632
1	59876102	59918262	INS bamsurgeon/etc/ins_seqs/line_trunc.fa 5
3	49724941	49753459	DEL 0.750361920088
15	97782194	97837276	DEL 0.647858724805
6	122192905	122240631	DUP 1
17	30205331	30241354	DUP 1
11	32935351	32984099	INS bamsurgeon/etc/ins_seqs/line_trunc.fa 17
2	110066208	110105515	INV
6	93511650	93559718	INV
11	46254305	46312041	INV
5	55377090	55434056	INS bamsurgeon/etc/ins_seqs/line_trunc.fa 8
18	7186643	7225249	DUP 2
4	30205258	30249466	DEL 0.900940728835
1	235728597	235779131	INS bamsurgeon/etc/ins_seqs/pseudo.fa 1
12	71410013	71451677	INV
2	155704194	155735070	DEL 0.991767336955
10	70314696	70360616	DUP 2
4	114910573	114953353	DUP 3
21	16977210	17031414	INS bamsurgeon/etc/ins_seqs/line_trunc.fa 6
12	8846254	8895019	DEL 0.639186918366
1	184440178	184496185	DEL 0.951841897915
5	85555229	85611136	INS bamsurgeon/etc/ins_seqs/pseudo.fa 2
5	51099903	51158228	INS bamsurgeon/etc/ins_seqs/alu.fa 5
13	72635212	72685960	INS bamsurgeon/etc/ins_seqs/pseudo.fa 20
4	56155198	56194649	INS bamsurgeon/etc/ins_seqs/line_trunc.fa 30
6	109374180	109432121	INS bamsurgeon/etc/ins_seqs/pseudo.fa 0
17	15833505	15890016	DUP 1
3	191757835	191800460	DEL 0.961465541634
1	243465973	243500913	DUP 2
1	58181320	58238093	INS bamsurgeon/etc/ins_seqs/alu.fa 15
4	58491158	58546812	DEL 0.659746438938
13	56097189	56149536	DUP 4
11	117798229	117855012	DEL 0.615651643491
2	119128908	119166959	DUP 3
9	86566166	86595117	DEL 0.671759285301
X	85899426	85942368	DUP 1
17	32687711	32723577	INV
X	15820887	15877483	DEL 0.906063528293
17	39537772	39594668	INS bamsurgeon/etc/ins_seqs/line_trunc.fa 29
1	94953450	94984600	INS bamsurgeon/etc/ins_seqs/pseudo.fa 15
18	19006519	19058516	DEL 0.85521799255
8	126391996	126450196	DEL 0.562442866125
13	79031264	79058732	DEL 0.865267815239
1	212178002	212224136	DEL 0.757952266614
1	89882220	89908193	INS bamsurgeon/etc/ins_seqs/pseudo.fa 25
6	76590492	76641436	DUP 1
19	54829075	54860244	DUP 3
10	34276486	34317979	DEL 0.665241190793
7	119484	160207	INV
5	45506949	45544279	DUP 4
14	76596586	76632824	DEL 0.818750606407
18	58730226	58759698	INV
11	15848516	15907182	INV
3	24205150	24253427	DUP 2
16	15252619	15296978	INV
4	128093854	128131898	INS bamsurgeon/etc/ins_seqs/pseudo.fa 28
17	14991150	15043654	DEL 0.530625025146
18	7750722	7809055	INV
6	53140148	53184739	INV
3	120728844	120772561	DUP 3
5	130509252	130551117	INS bamsurgeon/etc/ins_seqs/pseudo.fa 18
5	74101145	74131249	INV
17	32388075	32443513	DEL 0.570548351587
11	84250761	84279156	DUP 1
11	102454773	102480731	DUP 1
12	127333976	127383323	DEL 0.905215463537
9	5133241	5182598	INS bamsurgeon/etc/ins_seqs/line_trunc.fa 19
1	75949263	75981322	DUP 1
5	174281158	174336303	INS bamsurgeon/etc/ins_seqs/pseudo.fa 25
4	25929360	25981676	INV
11	93975597	94020891	INS bamsurgeon/etc/ins_seqs/line.fa 9
17	69087704	69127709	INS bamsurgeon/etc/ins_seqs/line.fa 27
4	184658187	184714560	INV
11	80761393	80810495	DUP 4
21	26699178	26729525	INV
6	11919899	11958307	DUP 2
5	124471802	124500727	DEL 0.87098270085
11	84944063	84973030	INV
11	122759877	122817151	DEL 0.674964907234
3	181081521	181110138	DUP 4
3	122262681	122314071	INV
15	70817415	70844041	DEL 0.617807512538
6	92282940	92311854	DUP 3
4	172103277	172138175	INS bamsurgeon/etc/ins_seqs/alu.fa 4
7	106357759	106384504	DUP 4
17	26015266	26070760	DEL 0.845570412402
1	228234319	228264836	INV
8	19947306	20004972	INV
5	29261351	29309256	INV
22	21024227	21065633	INV
13	34109837	34137088	DUP 3
7	9463122	9519072	INV
9	113395697	113433263	INS bamsurgeon/etc/ins_seqs/line_trunc.fa 19
9	103238641	103268593	INS bamsurgeon/etc/ins_seqs/pseudo.fa 25
11	21983888	22043484	INV
12	97842625	97899060	INS bamsurgeon/etc/ins_seqs/line_trunc.fa 12
3	172911546	172954800	INS bamsurgeon/etc/ins_seqs/line_trunc.fa 28
3	111595118	111646336	INV
1	3453921	3504692	INS bamsurgeon/etc/ins_seqs/line_trunc.fa 19
3	152391396	152416698	DUP 4
1	209663373	209722139	DEL 0.921034900927
5	97650232	97696181	DEL 0.942531287566
9	34263585	34313885	INV
2	242318279	242376744	DEL 0.508510471531
5	67096873	67132823	INV
18	53125014	53180398	DEL 0.955293457369
5	64104313	64131724	INS bamsurgeon/etc/ins_seqs/alu.fa 30
2	166966425	167021195	DUP 3
14	101082930	101141231	INV
8	19206688	19264257	INS bamsurgeon/etc/ins_seqs/line.fa 8
3	47495527	47525387	INS bamsurgeon/etc/ins_seqs/line.fa 11
20	56221074	56250777	DEL 0.90837004204
1	102003643	102037569	INV
3	151008036	151052250	INV
1	20355161	20410988	INS bamsurgeon/etc/ins_seqs/line_trunc.fa 19
17	48570760	48606984	DEL 0.927092301434
14	55219059	55246701	INV
6	147676020	147709158	DEL 0.97408155692
18	40306029	40362739	INS bamsurgeon/etc/ins_seqs/line_trunc.fa 5
13	47568321	47619086	DUP 2
3	103649709	103691022	INS bamsurgeon/etc/ins_seqs/line_trunc.fa 23
10	81986744	82017933	DUP 1
19	41619059	41665964	DEL 0.619802512341
4	30270947	30317403	INV
8	94284898	94317135	INV
9	112740187	112790810	DEL 0.515623975303
5	167415293	167458753	DUP 4
X	63167688	63197473	DEL 0.953599705242
X	154580269	154617901	DEL 0.837120355055
1	62074871	62128216	INS bamsurgeon/etc/ins_seqs/line.fa 9
6	40151335	40185414	INV
2	105861533	105920611	INS bamsurgeon/etc/ins_seqs/line_trunc.fa 5
5	159286106	159338355	DEL 0.875088812278
2	30711638	30765053	DUP 1
2	37052054	37094619	DEL 0.852625995466
6	104338798	104381896	DEL 0.803755186119
3	25715148	25749565	INV
14	67166627	67208782	DUP 2
15	74625043	74660102	DUP 2
14	30734146	30765641	DEL 0.968308561937
20	38023190	38057508	INV
11	111303588	111339537	DEL 0.504528857763
9	85851364	85888864	INV
18	30180285	30238415	INS bamsurgeon/etc/ins_seqs/line.fa 0
13	107381803	107409004	INV
13	42355757	42388431	DUP 3
12	100002123	100037268	INS bamsurgeon/etc/ins_seqs/pseudo.fa 3
6	99291074	99333402	INV
13	48594512	48636128	DUP 1
1	60212668	60270212	DEL 0.733024739299
X	53402659	53460646	INS bamsurgeon/etc/ins_seqs/alu.fa 18
16	89218995	89246293	INS bamsurgeon/etc/ins_seqs/line_trunc.fa 12
X	30275644	30331168	INS bamsurgeon/etc/ins_seqs/line_trunc.fa 5
7	33701964	33760797	DUP 1
12	6389299	6417811	DUP 1
9	114145782	114180458	INS bamsurgeon/etc/ins_seqs/pseudo.fa 20
17	33386863	33441622	DUP 2
1	92262529	92311398	INS bamsurgeon/etc/ins_seqs/line.fa 29
8	20821112	20874748	DEL 0.886126978353
13	54052028	54109525	DUP 1
5	13963925	14011036	DEL 0.595859795651
1	150502704	150541973	DUP 1
1	227744175	227793906	INS bamsurgeon/etc/ins_seqs/alu.fa 23
4	63335598	63393002	INV
10	9241235	9288525	DUP 3
7	112617832	112670509	INS bamsurgeon/etc/ins_seqs/line.fa 8
8	143620648	143648564	DUP 3
2	8174586	8222593	INS bamsurgeon/etc/ins_seqs/alu.fa 29
6	23807772	23841956	INS bamsurgeon/etc/ins_seqs/line.fa 24
3	70649251	70703860	INS bamsurgeon/etc/ins_seqs/line.fa 29
1	211631274	211667491	DUP 2
5	158190439	158239204	DEL 0.625311112404
4	67232518	67284657	DEL 0.616013334631
20	59012378	59039164	DEL 0.528973595261
20	41806730	41852231	INV
3	9957065	10009065	INV
7	133192289	133220001	INS bamsurgeon/etc/ins_seqs/line.fa 7
6	47643724	47668986	DEL 0.514656320813
2	77408024	77443882	INS bamsurgeon/etc/ins_seqs/pseudo.fa 18
8	126479801	126536925	DEL 0.648989742412
14	41506460	41559972	DEL 0.96797017727
1	15959560	16005698	INV
2	187362708	187403163	DEL 0.876862562798
1	8780431	8834286	DUP 2
21	22345366	22373444	INS bamsurgeon/etc/ins_seqs/line_trunc.fa 6
5	113510827	113560788	DEL 0.582462369444
11	18146399	18174619	DUP 2
3	12971099	13012692	DEL 0.784423587563
20	61434164	61460355	INS bamsurgeon/etc/ins_seqs/pseudo.fa 7
1	227111139	227148110	INS bamsurgeon/etc/ins_seqs/alu.fa 30
3	4931015	4973766	DUP 3
2	64496542	64555277	INS bamsurgeon/etc/ins_seqs/alu.fa 24
1	25924347	25975762	INV
6	103978035	104015935	DUP 2
2	144163780	144202534	INS bamsurgeon/etc/ins_seqs/line_trunc.fa 13
13	81965954	82025674	DEL 0.512620037214
